# Supplementary material for: Modeling Neisseria meningitidis metabolism: from genome to metabolic fluxes
Source: Genome Biol. 2007 Jul 6;8(7):R136. doi: 10.1186/gb-2007-8-7-r136 (PMC2323225; doi:10.1186/gb-2007-8-7-r136)
Supplement: Additional data file 1 — The first worksheet named 'genome-scale model' includes the complete reaction database along with involved genes, enzyme numbers and metabolites. The second worksheet named 'simplified model' contains the simplified metabolic model. The third worksheet named 'abbreviations' contains a list of abbreviations of the metabolites. The fourth worksheet named 'redundancy matrix' contains the redundancy matrices of the experimental data sets. The fifth worksheet named 'measured rates, balanced rates' contains a table in which the experimental set of measured rates and balanced rates is given. In addition, the results of the statistical acceptance test are given in this table. The sixth worksheet named 'calculated fluxes' contains the calculated flux distributions of both experimental data sets using the mimimum norm constraint. The seventh worksheet named 'in silico' contains the flux distributions of the in silico experiments. [file gb-2007-8-7-r136-S1.xls]

## Sheet: genome-scale model
Genome-scale model Neisseria meningitidis serogroup B
RNo	Reaction number of reactions that were included in the simplified model (displayed in bold)
LUMP	Lumped reaction for simplification purposes as explained in the text
CHEM	Non-enzyme reaction
NA	Not annotated function. Reaction was incorporated in order to fill a pathway gap for completion of a pathway
NA#	Not annotated function. Reaction listed for informative purposes (not incorporated for completion of a pathway)
UNK	Unknown, never annotated genes, enzyme (if required) unknown, reaction incorporated for completion of a pathway						46
Pathway	RNo	ID (ORF)	Reaction	EC number	Gene Name	Annotated function	Putative	Cofactor	Remarks
TCA CYCLE
	1	NMB0954	OXA + ACCOA + H2O = CIT + COA + H	2.3.3.1	gltA	citrate synthase
		NMB0433	CIT = ACO + H2O	4.2.1.3	acnA	aconitate hydratase		Iron-sulfur
		NMB1572	ACO + H2O = ICIT	4.2.1.3	acnB	aconitate hydratase		Iron-sulfur
		NMB0920	ICIT + NADP = AKG + CO2 + NADPH	1.1.1.42	icd	isocitrate dehydrogenase (NADP)		Manganese or magnesium
	2	LUMP01	CIT + NADP = AKG + CO2 + NADPH
		NMB0955	ThPP + AKG > HPThPP + CO2	1.2.4.2	NMB0955	alpha-ketoglutarate dehydrogenase		Thiamine diphosphate
		NMB0955	HPThPP + LA > SUCDHLA + ThPP	1.2.4.2	NMB0955	alpha-ketoglutarate dehydrogenase		Thiamine diphosphate
		NMB0956	SUCDHLA + COA > DHLA + SUCCOA	2.3.1.61	NMB0956	dihydrolipoamide succinyltransferase
		NMB0957	DHLA + NAD + H = LA + NADH	1.8.1.4	NMB0957	lipoamide dehydrogenase, putative	Y	FAD
	3	LUMP02	AKG + COA + NAD + H > SUCCOA + NADH + CO2
	4	NMB0959	SUCCOA + Pi + ADP = SUC + COA + ATP + H	6.2.1.5	sucC	succinyl-CoA synthetase (beta-subunit)
		NMB0960	SUCCOA + Pi + ADP = SUC + COA + ATP + H	6.2.1.5	sucD	succinyl-CoA synthetase (alpha-subunit)
	5	NMB0950	SUC + FAD = FADH2 + FUM	1.3.99.1	sdhA, sdhB	succinate dehydrogenase
		NMB0951	SUC + UQONE = UQOL + FUM	1.3.5.1	sdhB	succinate dehydrogenase		FAD; Iron-sulfur
	6	NMB1458	FUM + H2O = MAL	4.2.1.2	fumC	fumarate hydratase (class II, aerobic)
		NMB1613	FUM + H2O = MAL	4.2.1.2	fumB	fumarate hydratase (class I, anaerobic)
	7	NMB2096	MAL + FAD > FADH2 + OXA	1.1.99.16	yojH	malate:quinone oxidoreductase		FAD
EMP PATHWAY (glycolysis, gluconeogenesis)
		NMB0389	GLC = aGLC	5.1.3.3	NMB0389	aldose 1-epimerase, mutarotase, aldose mutarotase			Also acts on L-arabinose, D-xylose, D-galactose, maltose and lactose
		NMB1390	aGLC + ATP = G6P + ADP + H	2.7.1.2	NMB1390	glucokinase
	8	LUMP03	GLC + ATP = G6P + ADP + H
	9	NMB0334	G6P = F6P	5.3.1.9	pgi-1	glucose-6-phosphate isomerase			Also catalyzes the anomerization of D-glucose 6-phosphate
		NMB1388	G6P = F6P	5.3.1.9	pgi-2	glucose-6-phosphate isomerase			Also catalyzes the anomerization of D-glucose 6-phosphate
	10	NMB1887	GAP = GLP	5.3.1.1	tpiA	triosephosphate isomerase
		NMB1869	GAP + GLP = F16P	4.1.2.13	cbbA	fructose-bisphosphate aldolase		Zinc
		NMB1060	F16P + H2O > F6P + Pi	3.1.3.11	fbp	fructose-1,6-bisphosphatase			specific for F16P, Babul83: Babul J, Guixe V (1983). "Fructose bisphosphatase from Escherichia coli. Purification and characterization." Arch Biochem Biophys 1983;225(2);944-9. PMID: 6312898
	11	LUMP04	GAP + GLP + H2O > F6P + Pi
		NMB0207	GAP + Pi + NAD = 3PGLP + H + NADH	1.2.1.12	gapA-1	glyceraldehyde 3-phosphate dehydrogenase			Also acts very slowly on D-glyceraldehyde and some other aldehydes
		NMB2159	GAP + Pi + NAD = 3PGLP + H + NADH	1.2.1.12	gapA-2	glyceraldehyde 3-phosphate dehydrogenase			Also acts very slowly on D-glyceraldehyde and some other aldehydes
		NMB0010	3PGLP + ADP + H = 3PG + ATP	2.7.2.3	pgk	phosphoglycerate kinase, PGK, 3-phosphoglycerate kinase
	12	LUMP05	GAP + Pi + NAD + ADP = 3PG + ATP + NADH
		NMB1604	3PG = 2-PG + H	5.4.2.1	gpm	phosphoglycerate mutase (gpm)
		NMB1285	2-PG = PEP + H2O	4.2.1.11	eno	enolase		Magnesium
	13	LUMP06	3PG = PEP + H2O + H
	14	NMB0089	PEP + ADP + H = PYR + ATP	2.7.1.40	pykA	pyruvate kinase			UTP, GTP, CTP, ITP and dATP can also act as donors
	15	NMB2061	PEP + CO2 + H2O > OXA + Pi + H	4.1.1.31	ppc	phosphoenolpyruvate carboxylase
	16	NMB0618	PYR + ATP + H2O = PEP + AMP + Pi + 2 H	2.7.9.2	ppsA	phosphoenolpyruvate synthase		Manganese
PENTOSE PHOSPHATE PATHWAY
		NMB1392	G6P + NADP = GLAC6P + NADPH + H	1.1.1.49	zwf	glucose-6-phosphate 1-dehydrogenase			Also acts slowly on beta-D-glucose and other sugars
		NMB1391	GLAC6P + H2O > 6PG + H	3.1.1.31	NMB1391	6-phosphogluconolactonase
	17	LUMP07	G6P + NADP + H2O > 6PG + NADPH + 2 H
		NMB2028	GLUCA + ATP = 6PG + ADP + H	2.7.1.12	gntK	gluconokinase (thermoresistant)				<>
	18	NMB0015	6PG + NADP = RU5P + CO2 + NADPH	1.1.1.44	gnd	6-phosphogluconate dehydrogenase
	19	NMB1511	RU5P = R5P	5.3.1.6	rpiA	ribose 5-phosphate isomerase A			Also acts on D-ribose 5-diphosphate and D-ribose 5-triphosphate
	20	NMB1244	RU5P = X5P + H	5.1.3.1	rpe	ribulose-phosphate 3-epimerase , phosphoribulose epimerase			Also converts D-erythrose 4-phosphate into D-erythrulose 4-phosphate and D-threose 4-phosphate
	21	NMB1457	X5P + R5P = S7P + GAP	2.2.1.1	tktA	transketolase		Thiamine diphosphate
	22	NMB1457	F6P + GAP = E4P + X5P + H	2.2.1.1	tktA	transketolase		Thiamine diphosphate
	23	NMB0351	S7P + GAP + H = E4P + F6P	2.2.1.2	tal	transaldolase
ENTNER DOUDOROFF
	24	NMB1393	6PG = HD6PG + H2O	4.2.1.12	edd	phosphogluconate dehydratase
	25	NMB1394	HD6PG = GAP + PYR	4.1.2.14	eda	2-dehydro-3-deoxy-phosphogluconate aldolase			Also acts on 2-oxobutanoate
PYRUVATE METABOLISM
		NMB1341	ThPP + PYR > HEThPP + CO2	1.2.4.1	pdhA	pyruvate dehydrogenase, E1 component		Thiamine diphosphate	reversibility unspecified
		NMB1341	HEThPP + LA > ACDHLA + ThPP	1.2.4.1	pdhA	pyruvate dehydrogenase, E1 component		Thiamine diphosphate	reversibility unspecified
		NMB1342	ACDHLA + COA > DHLA + ACCOA + H	2.3.1.12	aceF	pyruvate dehydrogenase, E2 component, dihydrolipoamide acetyltransferase			reversibility unspecified
		NMB0947	DHLA + NAD + H > LA + NADH	1.8.1.4	lpdA	pyruvate dehydrogenase, E3 component, lipoamide dehydrogenase		FAD	reversibility unspecified
	26	LUMP08	PYR + COA + NAD > ACCOA + CO2 + NADH
		NMB0997	DLAC + NAD = H + PYR + NADH	1.1.1.28	dld	D-lactate dehydrogenase
		NMB1685	DLAC + NAD = H + PYR + NADH	1.1.1.28	ldhA	D-lactate dehydrogenase
		NMB1377	LLAC + NAD = PYR + NADH + H	1.1.1.27	lldD, lldA	L-lactate dehydrogenase
		NMB1377	LLAC + FIC = PYR + FOC	1.1.2.3	lldD, lldA	L-lactate dehydrogenase		FMN; Protoheme IX
	27		LAC + NAD = PYR + NADH + H						no distinction made between LLAC and DLAC
	28	NMB0671	MAL + NAD = PYR + CO2 + NADH	1.1.1.38	sfcA	malate oxidoreductase (malic enzyme)			also decarboxylates added oxaloacetate.
		NMB0671	MAL + NADP > PYR + CO2 + NADPH	1.1.1.40	sfcA	malate oxidoreductase (malic enzyme)			also decarboxylates added oxaloacetate.
	29	NMB0631	ACCOA + Pi = AC-P + COA	2.3.1.8	NMB0631	phosphate acetyltransferase. Pta (putative)	Y
	30	NMB0435	AC-P + ADP = ACE + ATP	2.7.2.1	ackA-1	acetate kinase		Magnesium	Thauer77: Thauer RK, Jungermann K, Decker K (1977). "Energy conservation in chemotrophic anaerobic bacteria." Bacteriol Rev 1977;41(1);100-80. PMID: 860983
		NMB1518	AC-P + ADP = ACE + ATP	2.7.2.1	ackA-2	acetate kinase		Magnesium	Thauer77: Thauer RK, Jungermann K, Decker K (1977). "Energy conservation in chemotrophic anaerobic bacteria." Bacteriol Rev 1977;41(1);100-80. PMID: 860984
	31	NMB1555	ACE + COA + ATP + H = ACCOA + AMP + PPi	6.2.1.1	fadD-2	acetate-CoA ligase			Also acts on propanoate and propenoate
AMINO ACIDS
Glutamate metabolism
	32	NMB1710	2 H + AKG + NH3 + NADPH = GLU + NADP + H2O	1.4.1.4	gdhA	glutamate dehydrogenase, NADP-specific
		NMB1476	AKG + NH3 + NADH + 2 H = GLU + NAD + H2O	1.4.1.2	gluD	glutamate dehydrogenase, NAD-specific
		NMB0458	GLU = DGLU	5.1.1.3	murl	glutamate racemase		Pyridoxal-phosphate
Glutamine metabolism
	33	NMB0359	GLU + NH3 + ATP = GLN + Pi + ADP + H	6.3.1.2	glnA	glutamate-ammonia ligase, glutamine synthetase
	carbamoyl phosphate
	34	NMB1849	GLN + CO2 + 2 H2O + 2 ATP = CARBP + GLU + Pi + 2 ADP + H	6.3.5.5	carA	carbamoyl-phosphate synthase (small subunit)
		NMB1855	GLN + CO2 + 2 H2O + 2 ATP = CARBP + GLU + Pi + 2 ADP + H	6.3.5.5	carB	carbamoyl-phosphate synthase (large subunit)
Proline metabolism
		NMB1069	GLU + ATP > GLU5P + ADP	2.7.2.11	proB	glutamate-5-kinase
		NMB1068	GLU5P + NADPH = GLUSA + Pi + NADP	1.2.1.41	proA	gamma-glutamyl phosphate reductase
		CHEM	GLUSA = PYR5C + H2O	CHEM		spontaneous
		NMB0055	PYR5C + H + NADPH = PRO + NADP	1.5.1.2	proC	pyrroline-5-carboxylate reductase
		NMB0055	PYR5C + H + NADH = PRO + NAD	1.5.1.2	proC	pyrroline-5-carboxylate reductase
	35	LUMP09	GLU + ATP + 2 NADPH + H > PRO + ADP + Pi + 2 NADP + H2O
	Proline degradation
		NMB0401	PRO + FAD = PYR5C + FADH2	1.5.99.8	putA	proline dehydrogenase
		NMB0401	PYR5C + NAD + 2 H2O = GLU + NADH + H	1.5.1.12	putA	proline dehydrogenase
	hydroxyproline degradation
		NA	PRO + AKG + O2 > 4HPRO + SUC + CO2	1.14.11.2		proline hydroxylase		Iron; Ascorbate	reversibility unspecified
		NMB0401	4HPRO + FAD = 1PYR3H5C + FADH2	1.5.99.8	putA	proline dehydrogenase		FAD
		NMB0401	1PYR3H5C + NAD + 2 H2O = E4HGLU + NADH + H	1.5.1.12	putA	1-pyrroline-5-carboxylate dehydrogenase
		NA	E4HGLU + AKG = 4H2KG + GLU	2.6.1.23		4-hydroxyglutamate transaminase			Oxaloacetate can replace 2-oxoglutarate; May be identical with EC 2.6.1.1
		NMB1394	4H2KG = PYR + GLYO	4.1.3.16	eda	4-hydroxy-2-oxoglutarate aldolase
Aspartate metabolism
	36	NMB0540	OXA + GLU = ASP + AKG	2.6.1.1	aspC	aspartate aminotransferase		Pyridoxal-phosphate.
	37	NMB1029	FUM + NH3 + H = ASP	4.3.1.1	aspA	aspartate ammonia-lyase
	38	NMB0392	ASP + O2 + H2O = OXA + H2O2 + NH3 + H	1.4.3.16	nadB	L-aspartate oxidase		FAD	reversibility unspecified; A component of the bacterial quinolinate synthase system
Asparagine metabolism
	39	NMB1688	ASP + NH3 = ASN + H2O	3.5.1.1	ansA	L-asparaginase
Arginine metabolism
		NMB1876	ACCOA + GLU = COA + ACGLU + H	2.3.1.1	argA	N-acetylglutamate synthase			Also acts with L-aspartate and, more slowly, with some other amino acids
		NMB1074	ACGLU + ATP = ACGLU5P + ADP	2.7.2.8	argB	acetylglutamate kinase
		NMB1787	ACGLU5P + H + NADPH = ACGLU5SA + Pi + NADP	1.2.1.38	argC	N-acetyl-gamma-glutamyl-phosphate reductase
		NMB1371	ACGLU5SA + GLU = ACORN + AKG	2.6.1.11	argD	acetylornithine aminotransferase		Pyridoxal-phosphate
		NMB2005	ACORN + GLU > ACGLU + ORN	2.3.1.35	argJ	glutamate N-acetyltransferase, amino-acid N-acetyltransferase			reversibility unspecified
		NMB1573	CARBP + ORN = CTL + Pi + H	2.1.3.3	argF	ornithine carbamoyltransferase
		NMB2129	CTL + ASP + ATP = ARGSUC + AMP + PPi + H	6.3.4.5	argG	argininosuccinate synthase
		NMB0637	ARGSUC = FUM + ARG	4.3.2.1	argH	argininosuccinate lyase
	40	LUMP10	ASP + 2 ATP + CARBP + NADPH + 2 GLU = ARG + FUM + AKG + AMP + PPi + H + 2 Pi + ADP + NADP
Threonine metabolism
	L-aspartate-4-semialdehyde (intermediate)
		NMB1498	ASP + ATP = 4PASP + ADP	2.7.2.4	lysC	aspartokinase, alpha and beta subunits
		NMB2079	4PASP + H + NADPH = ASP4SA + Pi + NADP	1.2.1.11	asd	aldehyde dehydrogenase family protein
	41	LUMP11	ASP + ATP + NADPH + H = ASP4SA + Pi + NADP + ADP
	L-homoserine (intermediate)
	42	NMB1228	ASP4SA + H + NADPH = HSER + NADP	1.1.1.3	metM	homoserine dehydrogenase
		NMB2029	HSER + ATP = PHSER + ADP + H	2.7.1.39	thrB	homoserine kinase
		NMB1046	PHSER + H2O = THR + Pi + H	4.2.3.1	thrC	threonine synthase		Pyridoxal-phosphate
	43	LUMP12	HSER + ATP + H2O = THR + Pi + ADP + 2 H
Lysine metabolism
	meso-2,6-Diaminopimelate (intermediate)
		NMB0929	ASP4SA + PYR = DHDPIC + 2 H2O + H	4.2.1.52	dapA	dihydrodipicolinate synthase
		NMB0203	DHDPIC + H + NADH > THDPIC + NAD	1.3.1.26	dapB	dihydrodipicolinate reductase
		NMB0204	DHDPIC + H + NADPH > THDPIC + NADP	1.3.1.26	dapB	dihydrodipicolinate reductase
		NMB0335	THDPIC + SUCCOA + H2O = SUCOHEPA + COA + H	2.3.1.117	dapD	2,3,4,5-tetrahydropyridine-2-carboxylate N-succinyltransferase
		NMB0864	SUCOHEPA + GLU + 2 H = SUCDAP + AKG	2.6.1.17	NMB0864	Succinyldiaminopimelate aminotransferase		Pyridoxal-phosphate
		NMB1530	SUCDAP + H2O = DAP + SUC + 2 H	3.5.1.18	dapE	succinyl-diaminopimelate desuccinylase
		NMB0760	DAP = mDAP	5.1.1.7	dapF	diaminopimelate epimerase
	44	LUMP13	ASP4SA + PYR + NADH + SUCCOA + GLU > mDAP + SUC + AKG + COA + H + NAD
	45	NMB1976	mDAP + H = LYS + CO2	4.1.1.20	lysA	diaminopimelate decarboxylase		Pyridoxal-phosphate
Isoleucine metabolism
	46	NMB0878	THR > OBUT + NH3	4.3.1.19	ilvA	threonine dehydratase		Pyridoxal-phosphate
		NMB1577	PYR + OBUT + H = ACOHBUT + CO2	2.2.1.6	ilvl	acetolactate synthase large subunit		Thiamine diphosphate
		NMB1574	ACOHBUT + NADPH + 2 H = DHMOP + NADP	1.1.1.86	ilvC	ketol-acid reductoisomerase
		NMB1150	DHMOP = OMP + H2O + H	4.2.1.9	ilvD-1	dihydroxy-acid dehydratase
		NMB1188	DHMOP = OMP + H2O + H	4.2.1.9	ilvD-2	dihydroxy-acid dehydratase
		NMB0337	OMP + GLU = ILE + AKG + H	2.6.1.42	NMB0337	branched-chain amino acid aminotransferase, putative	Y	Pyridoxal-phosphate	Also acts on L-isoleucine and L-valine
	47	LUMP14	OBUT + NADPH + H + GLU + PYR = ILE + AKG + NADP + H2O + CO2
Methionine metabolism
	l-homocysteine (intermediate)
		NMB0940	HSER + ACCOA = ACHSER + COA	2.3.1.31	NMB0940	homoserine O-acetyltransferase			reversibility unspecified
		NMB0802	ACHSER + H2S = HCYS + ACE + 2 H	2.5.1.48	NME0802	cystathionine gamma-synthase		Pyridoxal-phosphate	reversibility unspecified
	48	LUMP15	HSER + ACCOA + H2S = HCYS + ACE + COA + 2 H
	49	NMB0944	5MTHF + HCYS = THF + MET	2.1.1.13	metH	siroheme synthase		Zinc (Cobalamin independent)
		NMB0944	5MTHPGLU + HCYS = THPGLU + MET	2.1.1.14	metH	5-methyltetrahydropteroyltriglutamate- homocysteine methyltransferase		Zinc
Cysteine metabolism
		NMB0560	SER + ACCOA = ACSER + COA	2.3.1.30	cysE	serine acetyltransferase
		NMB0763	ACSER + H2S = CYS + ACE + H	2.5.1.47	cysK	cysteine synthase		Pyridoxal-phosphate	thiosulfate in place of H2S to give cysteine thiosulfonate as a product can be used.Bairoch A, Boeckman B, 1993, "The SWISS-PROT protein sequence data bank, recent developments." Nucleic Acids Res. 21:3093-3096.
	50	LUMP16	SER + ACCOA + H2S = CYS + ACE + COA + H
	Sulfur Utilization
		NMB1153	ATP + SO4 + 4 H = APS + PPi	2.7.7.4	cysN-1	sulfate adenylyltransferase (subunit I)
		NMB1154	ATP + SO4 + 4 H = APS + PPi	2.7.7.4	cysD-1	sulfate adenylyltransferase (subunit II)
		NMB1191	ATP + SO4 + 4 H = APS + PPi	2.7.7.4	cysN-2	sulfate adenylyltransferase (subunit I)
		NMB1192	ATP + SO4 + 4 H = APS + PPi	2.7.7.4	cysD-2	sulfate adenylyltransferase (subunit II)
		NMB1153	APS + ATP + H = PAPS + ADP	2.7.1.25	cysN-1	sulfate adenylyltransferase (subunit 1) / adenylylsulfate kinase
		NMB1155	RTR + PAPS = SO3 + OTR + PAP + 2 H	1.8.4.8	cysH-1	phosphoadenosine phosphosulfate reductase
		NMB1193	RTR + PAPS = SO3 + OTR + PAP + 2 H	1.8.4.8	cysH-2	phosphoadenosine phosphosulfate reductase
		NA	PAP + H2O = AMP + Pi + 4 H	3.1.3.7		phosphoadenylate 3'-nucleotidase			reversibility unspecified
	51	LUMP17	SO4 + 2 ATP + H2O + RTR > SO3 + H + ADP + Pi + AMP + PPi + OTR
	52	CHEM	THS + O2 + H2O > 2 SO3 + 2 H	CHEM
		NMB1151	SO3 + 3 NADPH + 5 H = H2S + 3 NADP + 3 H2O	1.8.1.2	cysl-1	sulfite reductase hemoprotein, beta-component		FAD; FMN; Heme	reversibility unspecified
		NMB1152	SO3 + 3 NADPH + 5 H = H2S + 3 NADP + 3 H2O	1.8.1.2	cysJ-1	sulfite reductase (NADPH) flavoprotein, alpha component		FAD; FMN; Heme	reversibility unspecified
		NMB1189	SO3 + 3 NADPH + 5 H = H2S + 3 NADP + 3 H2O	1.8.1.2	cysl-2	sulfite reductase hemoprotein, beta-component		FAD; FMN; Heme	reversibility unspecified
	53	NMB1190	SO3 + 3 NADPH + 5 H = H2S + 3 NADP + 3 H2O	1.8.1.2	cysJ-2	sulfite reductase (NADPH) flavoprotein, alpha component		FAD; FMN; Heme	reversibility unspecified
Serine metabolism
	54	NMB0211	SER > PYR + NH3	4.3.1.17	sdaA	L-serine dehydratase		Pyridoxal-phosphate	reversibility unspecified. Irreversible accordomg tp Gerhard Michal, Biochemical pathways
		NA	3PG + NAD = 3POPYR + NADH + H	1.1.1.95	serA	D-3-phosphoglycerate dehydrogenase		Pyridoxal-phosphate	reversibility unspecified
		NMB1640	3POPYR + GLU = OPSER + AKG + H	2.6.1.52	serC	phosphoserine aminotransferase		Pyridoxal-phosphate	reversibility unspecified
		NMB0981	OPSER + H2O = SER + Pi + H	3.1.3.3	serB	3-phosphoserine phosphatase			reversibility unspecified
	55	LUMP18	3PG + GLU + NAD + H2O = SER + AKG + Pi + NADH + 3 H
	hydroxypyruvate
		NMB1268	3PG +ADP + H = GAT + ATP	2.7.1.31	(glxK)	ATP:(R)-glycerate 3-phosphotransferase
		NMB0029	GAT + NAD = HOPYR + NADH + H	1.1.1.29	hprA	glycerate dehydrogenase
		NA	HOPYR + ALA = SER + PYR + H	2.6.1.51		hydroxypyruvate:L-alanine transaminase		Pyridoxal-phosphate
Glycine metabolism
	56	NMB1055	THF + SER = METHF + GLY + H2O	2.1.2.1	glyA	serine hydroxymethyltransferase		Pyridoxal-phosphate
Valine metabolism
	(R)-2-Oxoisovalerate
		NMB1576	2 PYR + H = ACOLAC + CO2	2.2.1.6	ilvH	acetolactate synthase III (small subunit)		Thiamine diphosphate	reversibility unspecified
		NMB1577	2 PYR + H = ACOLAC + CO2	2.2.1.6	ilvI	acetolactate synthase III (large subunit)		Thiamine diphosphate	reversibility unspecified
		NMB1574	ACOLAC + NADPH + H = DHMBUT + NADP	1.1.1.86	ilvC	ketol-acid reductoisomerase			reversibility unspecified
		NMB1150	DHMBUT = IVA + H2O	4.2.1.9	ilvD-1	dihydroxy-acid dehydratase			reversibility unspecified
		NMB1188	DHMBUT= IVA + H2O	4.2.1.9	ilvD-2	dihydroxy-acid dehydratase			reversibility unspecified
	57	LUMP19	2 PYR + NADPH + 2 H = IVA + H2O + CO2 + NADP
	58	NMB0337	IVA + GLU = VAL + AKG + H	2.6.1.42	NMB0337	branched-chain amino acid aminotransferase, putative	Y
Leucine metabolism
		NMB1070	IVA + ACCOA + H2O > 2IPMAL + COA + H	4.3.1.12	leuA	2-isopropylmalate synthase		NAD	reversibility unspecified
		NMB1034	2IPMAL = IPMALEA + H2O	4.2.1.33	leuD	3-isopropylmalate dehydratase (small subunit)			reversibility unspecified
		NMB1036	IPMALEA + H2O = 3IPMAL	4.2.1.33	leuC	3-isopropylmalate dehydratase (large subunit)			reversibility unspecified
		NMB1031	3IPMAL + NAD = MOPA + CO2 + NADH	1.1.1.85	leuB	3-isopropylmalate dehydrogenase
		NMB0337	MOPA + GLU = LEU + AKG + H	2.6.1.42	NMB0337	branched-chain amino acid aminotransferase, putative	Y	Pyridoxal-phosphate	Also acts on L-isoleucine and L-valine
	59	LUMP20	IVA + ACCOA + H2O + NAD + GLU > LEU + AKG + COA + NADH + 2 H + CO2
Alanine metabolism
	60	NMB1823	VAL + PYR = IVA + ALA	2.6.1.66	avtA	valine-pyruvate aminotransferase (avtA)		Pyridoxal-phosphate
		NMB1651	ALA = DALA	5.1.1.1	alr	alanine racemase		Pyridoxal-phosphate
Histidine metabolism
	PRPP biosynthesis
	61	NMB0875	R5P + ATP = PRPP + AMP + H	2.7.6.1	prsA	ribose-phosphate pyrophosphokinase			dATP can also act as donor
	Histidine biosynthesis
		NMB1579	PRPP + ATP + H = PRIBATP + PPi	2.4.2.17	hisG	ATP phosphoribosyltransferase
		NMB0603	PRIBATP + H2O > PRIBAMP + PPi	3.6.1.31	hisE	phosphoribosyl-ATP pyrophosphohydrolase
		NMB0627	PRIBAMP + H2O > PRIBFAICARP	3.5.4.19	hisI	phosphoribosyl-AMP cyclohydrolase
		NMB0629	PRIBFAICARP + H > PRIBUFAICARP	5.3.1.16	hisA	phosphoribosylformimino-5-aminoimidazole carboxamide ribotide isomerase
		NMB0626	PRIBUFAICARP + GLN > AICAR + IGLRP + GLU + H	2.4.2.-	hisH	amidotransferase
		NMB0630	PRIBUFAICARP + GLN > AICAR + IGLRP + GLU + H	2.4.2.-	hisH	amidotransferase
		NMB1583	IGLRP > IAOLP + H2O	4.2.1.19	hisB	imidazoleglycerol-phosphate dehydratase
		NMB1582	IAOLP + GLU = HISOLP + AKG + H	2.6.1.9	hisC	histidinol-phosphate aminotransferase		Pyridoxal-phosphate
		NMB2033	HISOLP + H2O + H > HISOL + Pi	3.1.3.15	NMB2033	histidinol-phosphatase, putative	Y
		NMB1581	HISOL + NAD = HISAL + NADH + H	1.1.1.23	hisD	histidinol dehydrogenase
		NMB1581	HISAL + H2O + 2 NAD = HIS + 2 NADH + 2 H	1.1.1.23	hisD	histidinol dehydrogenase
	62	LUMP21	PRPP + ATP + 3 H2O + GLN + 3 NAD > HIS + 3 NADH + 2 PPi + AICAR + AKG + Pi
Phenylalanine, Tyrosine and Tryptophan biosynthesis
	Chorismate (intermediate)
		NMB0307	E4P + PEP + H2O + H = DHDOAH7P + Pi	2.5.1.54	aroG	phospho-2-dehydro-3-deoxyheptonate aldolase, phe-sensitive
		NMB1814	DHDOAH7P = DHQA + Pi + H	4.2.3.4	aroB	3-dehydroquinate synthase		Cobalt; NAD.
		NMB1446	DHQA = DHSKMA + H2O	4.2.1.10	aroD	3-dehydroquinate dehydratase
		NMB0358	DHSKMA + H + NADPH = SKMA + NADP	1.1.1.25	aroE	shikimate 5-dehydrogenase
		NMB1813	SKMA + ATP > SH3P + ADP	2.7.1.71	aroK	shikimate kinase			reversibility unspecified
		NMB1432	SH3P + PEP = CV3SKMA + Pi + H	2.5.1.19	aroA	3-phosphoshikimate 1-carboxyvinyltransferase
		NMB1680	CV3SKMA > CHOR + Pi	4.2.3.5	aroC	chorismate synthase		FMN
	63	LUMP22	E4P + 2 PEP + NADPH + ATP > CHOR + 4 Pi + NADP + ADP
	Prephenate (intermediate)
	64	NMB0446	CHOR = PRE	5.4.99.5	pheA	chorismate mutase/prephenate dehydratase
	Phenylalanine biosynthesis
		NMB0446	PRE + H > PHEPYR + CO2 + H2O	4.2.1.51	NMB0446	chorismate mutase/prephenate dehydratase
		NMB1678	PHEPYR + GLU = PHE + AKG + H	2.6.1.57	tyrB	aromatic-amino-acid aminotransferase		Pyridoxal-phosphate	Oxaloacetate can act as acceptor
		NMB1582	PHEPYR + GLU = PHE + AKG + H	2.6.1.9	hisC	histidinol-phosphate aminotransferase		Pyridoxal-phosphate
	65	LUMP23	PRE + GLU > PHE + AKG + CO2 + H2O
	Tyrosine biosynthesis
		NMB0440	PRE + NAD > HPHEPYR + CO2 + NADH	1.3.1.12	NMB0440	prephenate dehydrogenase, putative	Y
		NMB1678	HPHEPYR + GLU = TYR + AKG + H	2.6.1.57	tyrB	aromatic-amino-acid aminotransferase		Pyridoxal-phosphate	Oxaloacetate can act as acceptor
	66	LUMP24	PRE + NAD + GLU > TYR + AKG + H + CO2 + NADH
	Antranilate (intermediate)
	67	NMB1021	CHOR + GLN + H = ANT + GLU + PYR	4.1.3.27	trpE	anthranilate synthase component I
		NMB0966	CHOR + GLN + H = ANT + GLU + PYR	4.1.3.27	trpE	anthranilate synthase component II
		NMB1021	CHOR + NH3 + H = ANT + PYR + H2O	4.1.3.27	NMB1021	anthranilate synthase component I
	Tryptophan biosynthesis
		NMB0967	PRPP + ANT = PRIBANT + PPi	2.4.2.18	trpD	anthranilate phosphoribosyltransferase
		NMB0688	PRIBANT > PHEARIBU5P	5.3.1.24	trpF	N-(5'-phosphoribosyl)anthranilate isomerase
		NMB0275	PHEARIBU5P + H > INDOGLRP + CO2 + H2O	4.1.1.48	trpC	indole-3-glycerol phosphate synthase
		NMB0678, NMB0699	INDOGLRP = INDO + GAP	4.2.1.20	trpA, trpB	tryptophan synthase (alpha, beta subunit)		Pyridoxal-phosphate
		NMB0678, NMB0699	INDO + SER = TRP + H2O	4.2.1.20	trpA, trpB	tryptophan synthase beta chain		Pyridoxal-phosphate
		NMB0678, NMB0699	INDOGLRP + SER > GAP + TRP + H2O	4.2.1.20	trpA, trpB	tryptophan synthase beta chain		Pyridoxal-phosphate
	68	LUMP25	PRPP + ANT + SER + H > TRP + 2 H2O + PPi + CO2 + GAP
CARBOHYDRATES
Interconversions
	69	NMB0790	G6P = G1P	5.4.2.2	pgm	phosphoglucomutase
AMINES AND POLYAMINES
Agmatine & putrescine
		NMB0468	ARG = AGM + CO2	4.1.1.19	speA	arginine decarboxylase		Pyridoxal-phosphate
		NMB0469	AGM + H2O = PUT + UREA	3.5.3.11	speE	agmatinase
		NMB1976	ORN = PUT + CO2	4.1.1.17	lysA	Ornithine decarboxylase		Pyridoxal-phosphate
ENERGY METABOLISM
Oxidative phophorilation
		NMB0241	NADH + UQONE = NAD + UQOL	1.6.5.3	nuoA	NADH dehydrogenase I, A subunit		FAD; Iron-sulfur
		NMB0242	NADH + UQONE = NAD + UQOL	1.6.5.3	nuoB	NADH dehydrogenase I, B subunit		FAD; Iron-sulfur
		NMB0243	NADH + UQONE = NAD + UQOL	1.6.5.3	nuoC	NADH dehydrogenase I, C subunit		FAD; Iron-sulfur
		NMB0244	NADH + UQONE = NAD + UQOL	1.6.5.3	nuoD	NADH dehydrogenase I, D subunit		FAD; Iron-sulfur
		NMB0245	NADH + UQONE = NAD + UQOL	1.6.5.3	nuoE	NADH dehydrogenase I, E subunit		FAD; Iron-sulfur
		NMB0246	NADH + UQONE = NAD + UQOL	1.6.5.3	nuoF	NADH dehydrogenase I, F subunit		FAD; Iron-sulfur
		NMB0249	NADH + UQONE = NAD + UQOL	1.6.5.3	nuoG	NADH dehydrogenase I, G subunit		FAD; Iron-sulfur
		NMB0250	NADH + UQONE = NAD + UQOL	1.6.5.3	nuoH	NADH dehydrogenase I, H subunit		FAD; Iron-sulfur
		NMB0251	NADH + UQONE = NAD + UQOL	1.6.5.3	nuoI	NADH dehydrogenase I, I subunit		FAD; Iron-sulfur
		NMB0253	NADH + UQONE = NAD + UQOL	1.6.5.3	nuoJ	NADH dehydrogenase I, J subunit		FAD; Iron-sulfur
		NMB0254	NADH + UQONE = NAD + UQOL	1.6.5.3	nuoK	NADH dehydrogenase I, K subunit		FAD; Iron-sulfur
		NMB0257	NADH + UQONE = NAD + UQOL	1.6.5.3	nuoL	NADH dehydrogenase I, L subunit		FAD; Iron-sulfur
		NMB0258	NADH + UQONE = NAD + UQOL	1.6.5.3	nuoM	NADH dehydrogenase I, M subunit		FAD; Iron-sulfur
		NMB0259	NADH + UQONE = NAD + UQOL	1.6.5.3	nuoN	NADH dehydrogenase I, N subunit		FAD; Iron-sulfur
		NMB0566	NADH + UQONE = NAD + UQOL	1.6.5.3	nqrD	Na(+)-translocating NADH-quinone reductase, subunit D		FAD; Iron-sulfur
		NMB0950	SUC + FAD = FADH2 + FUM	1.3.99.1	sdhA	succinate dehydrogenase, flavoprotein subunit		FAD
		NMB0951	SUC + FAD = FADH2 + FUM	1.3.99.1	sdhB	succinate dehydrogenase, iron-sulfur protein		FAD
		NMB0951	SUC + UQONE > FUM + UQOL	1.3.5.1	sdhB	succinate dehydrogenase, iron-sulfur protein		FAD; Iron-sulfur
		NMB2051	UQOL + 2 FIC > UQONE + 2 FOC	1.10.2.2	petC	ubiquinol-cytochrome c reductase, cytochrome c1			reversibility unspecified
		NMB2052	UQOL + 2 FIC > UQONE + 2 FOC	1.10.2.2	petB	ubiquinol-cytochrome c reductase, cytochrome b			reversibility unspecified
		NMB2053	UQOL + 2 FIC > UQONE + 2 FOC	1.10.2.2	petA	ubiquinol-cytochrome c reductase, iron-sulfur subunit			reversibility unspecified
	cytochrome-c oxidase, cbb3-type
		NMB1723	O2 + 4 FOC + 4 H > 4 FIC + 2 H2O	1.9.3.1	fixP	cytochrome c oxidase, subunit III		Copper	reversibility unspecified
		NMB1724	O2 + 4 FOC + 4 H > 4 FIC + 2 H2O	1.9.3.1	fixO	cytochrome c oxidase, subunit II		Copper	reversibility unspecified
		NMB1725	O2 + 4 FOC + 4 H > 4 FIC + 2 H2O	1.9.3.1	fixN	cytochrome c oxidase, subunit I		Copper	reversibility unspecified
	ATP synthase (ATPase)
	70	NMB1933	ATP + H2O > Pi + ADP + H	3.6.3.14	atpC	ATP synthase F1, epsilon subunit			Under low proton gradient conditions the reaction is reversible. Senior AE (1990). "The proton-translocating ATPase of Escherichia coli." Annu Rev Biophys Biophys Chem 1990;19;7-41. PMID: 2141983
		NMB1934	ATP + H2O > Pi + ADP + H	3.6.3.14	atpD	ATP synthase F1, beta subunit
		NMB1935	ATP + H2O > Pi + ADP + H	3.6.3.14	atpG	ATP synthase F1, gamma subunit
		NMB1936	ATP + H2O > Pi + ADP + H	3.6.3.14	atpA	ATP synthase F1, alpha subunit
		NMB1937	ATP + H2O > Pi + ADP + H	3.6.3.14	atpH	ATP synthase F1, delta subunit
		NMB1938	ATP + H2O > Pi + ADP + H	3.6.3.14	atpF	ATP synthase F0, B subunit
		NMB1939	ATP + H2O > Pi + ADP + H	3.6.3.14	atpE	ATP synthase F0, C subunit
		NMB1940	ATP + H2O > Pi + ADP + H	3.6.3.14	atpB	ATP synthase F0, A subunit
	71	NMB0641	PPi + H2O > 2 Pi + 2 H	3.6.1.1	ppa	inorganic pyrophosphatase			Specificity varies with the source and with the activating metal ion.
		NMB1900	ATP + PPi = ADP + PPPi	2.7.4.1	ppk	polyphosphate kinase
		NMB1467	(polyPi)n + H2O > (polyPi)n-1 + Pi	3.6.1.11	ppx	exopolyphosphatase
	NAD regeneration
	72	LUMP26	O2 + 4 Pi + 2 NADH + 2 H + 4 ADP + 4 H > 4 ATP + 6 H2O + 2 NAD
	FAD regeneration
	73	LUMP27	O2 + 2 Pi + 2 FADH2 + 2 ADP + 2 H > 2 ATP + 2 FAD + 4 H2O
Nitrogen metabolism
		NMB1623	NO2 + FOC + 2 H > NO + H2O + FIC	1.7.2.1	AniA	nitrite reductase (NO-forming)		Copper or iron; FAD	Rock, 2005
		NMB1622	2 NO + NADH + H+ = N2O + NAD+ H2O	1.7.99.7	norB	nitric oxide reductase			Rock, 2005
		LUMP28	4 NO2 + 2 NADH + 6 H > 2 N2O + 2 NAD + 4 H2O + O2
Transhydrogenase
	74	NMB0980	NADPH + NAD = NADP + NADH	1.6.1.1	pntA	NAD(P) transhydrogenase, alpha subunit		FAD
		NMB0978	NADPH + NAD = NADP + NADH	1.6.1.1	pntB	NAD(P) transhydrogenase, beta subunit		FAD
NUCLEOSIDES AND NUCLEOTIDES BIOSYNTHESIS
	AICAR intermediate
		NMB0690	PRPP + GLN + H2O + 2 H > PRA + GLU + PPi	2.4.2.14	purF	amidophosphoribosyltransferase
		NMB2151	PRA + GLY + ATP = GAR + Pi + ADP	6.3.4.13	purD	phosphoribosylamine--glycine ligase
		NMB1566	GAR + FTHF = FGAR + THF + H	2.1.2.2	purN	phosphoribosylglycinamide formyltransferase
		NMB1996	FGAR + GLN + ATP + H2O > FGAM + GLU + Pi + ADP + H	6.3.5.3	purL	phosphoribosylformylglycinamidine synthase
		NMB1252	FGAM + ATP > AIR + Pi + ADP	6.3.3.1	purM	phosphoribosylformylglycinamidine cyclo-ligase
		NMB1019, NMB1439	AIR + CO2 = CAIR + H	4.1.1.21		phosphoribosylaminoimidazole carboxylase catalytic subunit			reversibility unspecified
		NMB0757	CAIR + ASP + ATP = SCAIR + Pi + ADP + H	6.3.2.6	purC	phosphoribosylaminoimidazole-succinocarboxamide synthase
		NMB0284	SCAIR = AICAR + FUM + H	4.3.2.2	purB	adenylosuccinate lyase
	75	LUMP29	PRPP + 2 GLN + 2 H2O + GLY + 4 ATP + FTHF + CO2 + ASP > AICAR + FUM + 2 GLU + PPi + 4 Pi + 4 ADP + THF + 3 H
	IMP intermediate
		NMB0983	AICAR + FTHF = FAICAR + THF	2.1.2.3	purH	phosphoribosylaminoimidazolecarboxamide formyltransferase/IMP cyclohydrolase
		NMB0983	FAICAR = IMP + H2O	3.5.4.10	purH	agmatinase
	76	LUMP30	AICAR + FTHF = IMP + H2O + THF
AMP
		NMB0815	IMP + ASP + GTP = ASUC + GDP + Pi + 2 H	6.3.4.4	purA	adenylosuccinate synthetase
		NMB0284	ASUC = FUM + AMP	4.3.2.2	purB	adenylosuccinate lyase
	77	LUMP31	IMP + ASP + GTP = FUM + AMP + GDP + Pi + 2 H
ADP
	78	NMB0823	AMP + ATP = 2 ADP	2.7.4.3	adk	adenylate kinase			Inorganic triphosphate can also act as donor
dATP
		NMB1288	RTR + ADP + H = OTR + dADP + H2O	1.17.4.1	nrdB	ribonucleoside-diphosphate reductase, beta subunit		Iron; ATP
		NMB1291	RTR + ADP + H = OTR + dADP + H2O	1.17.4.1	nrdA	ribonucleoside-diphosphate reductase, alpha subunit		Iron; ATP
		NMB1307	dADP + ATP = dATP + ADP + H	2.7.4.6	ndk	nucleoside diphosphate kinase
	79	LUMP32	RTR + ATP = dATP + OTR + H2O
GDP
		NMB1201	IMP + NAD + H2O = XMP + H + NADH	1.1.1.205	guaB	IMP dehydrogenase
		NMB1920	XMP + GLN + ATP + H2O = GMP + GLU + AMP + PPi	6.3.5.2	guaA	GMP synthase
		NMB1661	GMP + ATP = GDP + ADP	2.7.4.8	gmk	guanylate kinase
	80	LUMP33	IMP + NAD + 2 H2O + 2 ATP + GLN = GDP + ADP + H + NADH + GLU + AMP + PPi
GTP
	81	NMB1307	GDP + ATP = GTP + ADP	2.7.4.6	ndk	nucleoside diphosphate kinase
dGTP
		NMB1288	RTR + GDP + H > dGDP + OTR + H2O	1.17.4.1	nrdB	ribonucleoside-diphosphate reductase, beta subunit		Iron; ATP
		NMB1291	RTR + GDP + H > dGDP + OTR + H2O	1.17.4.1	nrdA	ribonucleoside-diphosphate reductase, alpha subunit		Iron; ATP
		NMB1307	dGDP + ATP > dGTP + ADP + H	2.7.4.6	ndk	nucleoside diphosphate kinase
	82	LUMP34	RTR + GDP + ATP > dGTP + ADP + OTR + H2O
UMP
		NMB0106	CARBP + ASP = CARBASP + Pi	2.1.3.2	pyrB	aspartate carbamoyltransferase, catalytic subunit
		NMB0107	CARBP + ASP = CARBASP + Pi	2.1.3.2	pyrI	aspartate carbamoyltransferase, regulatory subunit
		NMB0682	CARBASP = HOA + H2O	3.5.2.3	pyrC	dihydroorotase
		NMB0221	HOA + O2 = OA + H2O2	1.3.3.1	pyrD	dihydroorotate dehydrogenase		FAD; FMN
		NMB1874	OA + PRPP + H = OIP + PPi	2.4.2.10	pyrE	orotate phosphoribosyltransferase
		NMB0824	OIP = UMP + CO2	4.1.1.23	pyrF	orotidine 5`-phosphate decarboxylase
	83	LUMP35	CARBP + ASP + O2 + PRPP + H = UMP + CO2 + Pi + H2O + H2O2 + PPi
UDP
	84	NMB1300	UMP + ATP = UDP + ADP	2.7.4.-	pyrH	cytidylate kinase
dUTP
		NMB1288	RTR + UDP = dUDP + OTR + H2O	1.17.4.1	nrdB	ribonucleoside-diphosphate reductase, beta subunit		Iron; ATP
		NMB1291	RTR + UDP = dUDP + OTR + H2O	1.17.4.1	nrdA	ribonucleoside-diphosphate reductase, alpha subunit		Iron; ATP
		NMB1307	dUDP + ATP = dUTP + ADP	2.7.4.6	ndk	nucleoside diphosphate kinase
	85	LUMP36	RTR + UDP + ATP = dUTP + ADP + OTR + H2O
	86	NMB0849	dCTP + H2O > dUTP + NH3	3.5.4.13		deoxycytidine triphosphate deaminase, putative	Y
UTP
	87	NMB1307	UDP + ATP = UTP + ADP	2.7.4.6	ndk	nucleoside diphosphate kinase
CTP
	88	NMB1554	UTP + GLN + ATP + H2O > CTP + GLU + Pi + ADP + H	6.3.4.2	pyrG	CTP synthase			NH3 can replace glutamine
CDP
	89	NMB1307	CTP + ADP = CDP + ATP	2.7.4.6	ndk	nucleoside diphosphate kinase
dCTP
		NMB1288	RTR + CDP + H = dCDP + OTR + H2O	1.17.4.1	nrdB	ribonucleoside-diphosphate reductase, beta subunit		Iron; ATP
		NMB1291	RTR + CDP + H = dCDP + OTR + H2O	1.17.4.1	nrdA	ribonucleoside-diphosphate reductase, alpha subunit		Iron; ATP
		NMB1307	dCDP + ATP = dCTP + ADP + H	2.7.4.6	ndk	nucleoside diphosphate kinase
	90	LUMP37	RTR + CDP + ATP = dCTP + ADP + OTR + H2O
dTTP
		NMB1307	dUTP + ADP = dUDP + ATP	2.7.4.6	ndk	nucleoside diphosphate kinase
		NMB0893	dUTP + H2O = dUMP + PPi	3.6.1.23	dut	deoxyuridine 5`-triphosphate nucleotidohydrolase
		NMB1709	dUMP + METHF + H = DHF + dTMP	2.1.1.45	thyA	thymidylate synthase
		NMB0670	dTMP + ATP + H = dTDP + ADP	2.7.4.9	tmk	thymidylate kinase
		NMB1307	dTDP + ATP = dTTP + ADP + H	2.7.4.6	ndk	nucleoside diphosphate kinase
	91	LUMP38	dCTP + H2O + METHF + H = dTTP + DHF + NH3
Nucleotide sugars									pathway disfunctional in strain HB-1
		NMB0062	dTTP + G1P + 2 H = PPi + dTDPGLC	2.7.7.24	rfbA-1	glucose-1-phosphate thymidylyltransferase
		NMB0080	dTTP + G1P + 2 H = PPi + dTDPGLC	2.7.7.24	rfbA-2	glucose-1-phosphate thymidylyltransferase
		NMB0063	dTDPglucose > dTDP-4-dehydro-6-deoxy-D-GLC + H2O	4.2.1.46	rfbB-1	dTDP-D-glucose 4,6-dehydratase		NAD
		NMB0079	dTDPglucose > dTDP-4-dehydro-6-deoxy-D-GLC + H2O	4.2.1.46	rfbB-2	dTDP-D-glucose 4,6-dehydratase		NAD
		NMB1623	dTDP-4-dehydro-6-deoxy-D-GLC = dTDP-4-dehydro-6-deoxy-L-MAN	5.1.3.13	pan1	major anaerobically induced outer membrane protein / dTDP-4-dehydrorhamnose 3,5-epimerase
		NMB0756	dTDP-4-dehydro-6-deoxy-L-MAN + NADPH + H = dTDP-6-deoxy-L-RHAM + NADP	1.1.1.133	NMB0756	dTDP-L-rhamnose synthase, putative	Y
		LUMP39	dTTP + G1P + NADPH + 3 H = dTDP-6-deoxy-L-RHAM + H2O + NADP + PPi
Salvage pathway (which are not stated above)
		NMB1307	ADP + ATP = ADP + ATP	2.7.4.6	ndk	nucleoside diphosphate kinase
	92	NMB1300	ATP + CMP = ADP + CDP	2.7.4.14	cmk	cytidylate kinase			UMP and dCMP can also act as acceptors
		NMB1300	ATP + dCMP = ADP + dCDP	2.7.4.14	NMB1300	Cytidylate kinase			UMP and dCMP can also act as acceptors
		NMB1662	AMP + PPi = ADE + PRPP	2.4.2.7	apt	adenine phosphoribosyltransferase
		NMB2047	IMP + PPi = ADE + PRPP	2.4.2.8	NMB2047	AMP:pyrophosphate phosphoribosyltransferase
		NMB2047	IMP + PPi = HXAN + PRPP	2.4.2.8	NMB2047	hypoxanthine-guanine phosphoribosyltransferase, putative	Y
		NMB2047	XMP + PPi = XAN + PRPP	2.4.2.8	NMB2047	XMP:pyrophosphate phosphoribosyltransferase
		NMB2047	IMP + PPi = GUA + PRPP	2.4.2.8	NMB2047	GMP:pyrophosphate phosphoribosyltransferase
		NMB1735	ATP + GTP = AMP + pppGpp	2.7.6.5	relA	GTP pyrophosphokinase			GDP can also act as acceptor.
		NA	pppGpp + H2O = ppGpp + Pi	3.6.1.40	gppA	Guanosine 3'-diphosphate 5'-triphosphate 5'-phosphohydrolase
		NMB1659	ppGpp + H2O > GDP + PPi	3.1.7.2	spoT	guanosine-3`,5`-bis(diphosphate) 3`-pyrophosphohydrolase
		NMB0774	UMP + PPi = PRPP + URA + H	2.4.2.9	upp	uracil phosphoribosyltransferase
LIPID METABOLISM
Fatty Acids
		NMB0679	ATP + ACCOA + CO2 + H2O = MALCOA + ADP + Pi + H	6.4.1.2	accD	acetyl-CoA carboxylase		Biotin	Also catalyzes transcarboxylation
		NMB1139	ATP + ACCOA + CO2 + H2O = MALCOA + ADP + Pi + H	6.4.1.2	accA-1	acetyl-CoA carboxylase		Biotin	Also catalyzes transcarboxylation
		NMB1177	ATP + ACCOA + CO2 + H2O = MALCOA + ADP + Pi + H	6.4.1.2	accA-2	acetyl-CoA carboxylase		Biotin	Also catalyzes transcarboxylation
		NMB1918	MALCOA + ACP = MALACP + COA + H	2.3.1.39	fabD	Malonyl-CoA:[acyl-carrier-protein] S-malonyltransferase			reversibility unspecified
	93	LUMP40	ATP + ACCOA + ACP + CO2 + H2O > MALACP + COA + ADP + Pi + 2 H
	94	NMB0219	ACCOA + ACP = COA + ACACP	2.3.1.41	fabF-1	3-oxoacyl-(acyl-carrier-protein) synthase II
		NMB1703	ACCOA + ACP = COA + ACACP	2.3.1.41	fabF-2	3-oxoacyl-(acyl-carrier-protein) synthase II
		NMB1916	ACACP + MALACP > ACOACACP + CO2 + ACP	2.3.1.41	fabH	3-oxoacyl-(acyl-carrier-protein) synthase III
		NMB1702	3-OXOACACP + NADPH + H = 3-HOACACP + NADP	1.1.1.100	fabG-1	beta-ketoacyl-ACP reductase			reversibility unspecified
		NMB1921	3-OXOACACP + NADPH + H = 3-HOACACP + NADP	1.1.1.100	fabG-2	beta-ketoacyl-ACP reductase			reversibility unspecified
		NMB0179	3-HOACACP + H2O = 2-ENOYLACACP	4.2.1.-	fabZ	beta-hydroxyacyl-ACP dehydratase			reversibility unspecified
		NMB0336	2-ENOYLACACP + NADH + H = AC(n+2)ACP + NAD	1.3.1.9	fabI	enoyl-ACP reductase (NADH)			reversibility unspecified, Catalyzes the reduction of enoyl-acyl-[acyl-carrier protein] derivatives of carbon chain length from 4 to 16
	C12:0-3OHACP
	95	LUMP41	ACACP + 5 MALACP + 5 NADPH + 4 NADH + 14 H > C12:0-3OHACP + 5 NADP + 4 H2O + 4 NAD + 5 CO2 + 5 ACP						reversibility unspecified
	C12:0ACP
	96	LUMP42	ACACP + 5 MALACP + 5 NADPH + 5 NADH + 15 H > C12:0ACP + 5 NADP + 5 H2O + 5 NAD + 5 CO2 + 5 ACP						reversibility unspecified
	C14:0-3OHACP
	97	LUMP43	ACACP + 6 MALACP + 6 NADPH + 5 NADH + 17 H > C14:0-3OHACP + 6 NADP + 5 H2O + 5 NAD + 6 CO2 + 6 ACP						reversibility unspecified
	C14:0ACP
	98	LUMP44	ACACP + 6 MALACP + 6 NADPH + 6 NADH + 18 H > C14:0ACP + 6 NADP + 6 H2O + 6 NAD + 6 CO2 + 6 ACP						reversibility unspecified
	C16:0ACP
	99	LUMP45	ACACP + 7 MALACP + 7 NADPH + 7 NADH + 21 H > C16:0ACP + 7 NADP + 7 H2O + 7 NAD + 7 CO2 + 7 ACP						reversibility unspecified
	C18:0ACP
	100	LUMP46	ACACP + 8 MALACP + 8 NADPH + 8 NADH + 23 H > C18:0ACP + 8 NADP + 8 H2O + 8 NAD + 8 CO2 + 8 ACP						reversibility unspecified
	C16:1ACP
	101	LUMP47	ACACP + 7 MALACP + 7 NADPH + 6 NADH + 20 H > C16:1ACP + 7 NADP + 7 H2O + 6 NAD + 7 CO2 + 7 ACP						reversibility unspecified
	C18:1ACP
	102	LUMP48	ACACP + 8 MALACP + 8 NADPH + 7 NADH + 23 H > C18:0ACP + 8 NADP + 8 H2O + 7 NAD + 8 CO2 + 8 ACP						reversibility unspecified
	C18:2 ACP
		LUMP49	ACACP + 8 MALACP + 8 NADPH + 6 NADH + 22 H > C18:0ACP + 8 NADP + 8 H2O + 6 NAD + 8 CO2 + 8 ACP						reversibility unspecified
phospholipids
	103	NMB2060	GLP + NADH + H = GL3P + NAD	1.1.1.94	gpsA	Glycerol-3-phosphate dehydrogenase
		NA	GL3P + ACACP > ACGL3P + ACP	2.3.1.15		Glycerol-3-phosphate acyltransferase			Acyl-[acyl-carrier protein] can also act as acyl donor, Acts only with derivatives of fatty acids of chain length above C(10)
		NMB1294	ACGL3P + ACACP > PA + ACP	2.3.1.51	plsC	1-acyl-sn-glycerol-3-phosphate acyltransferase (plsC)			Acyl-[acyl-carrier protein] can also act as acyl donor
		NMB2034	ACGL3P + ACACP > PA + ACP	2.3.1.51	NMB2034	1-acyl-sn-glycerol-3-phosphate acyltransferase (plsC)			Acyl-[acyl-carrier protein] can also act as acyl donor
	Phosphatidate (PA)
		General	GL3P + 2a C12:0[ACP] + 2b C14:0[ACP] + 2c C16:1[ACP] + 2d C16:0[ACP] + 2e C18:1[ACP] + 2f C18:0[ACP] > PA + 2 ACP
	104	LUMP50	GL3P + 0.01908 C12:0[ACP] + 0.07762 C14:0[ACP] + 0.64139 C16:1[ACP] + 0.97834 C16:0[ACP] + 0.25498 C18:1[ACP] + 0.02860 C18:0[ACP] > PA + 2 ACP
	CDPdiacylglycerol (CDPDG)
	105	NMB0185	CTP + PA = CDPDG + PPi	2.7.7.41	cdsA	CDP-Diacylglycerol synthetase
	Phosphatidylethanolamine (PE)
		NMB1318	CDPDG + SER = CMP + PS	2.7.8.8	pssA	Phosphatidylserine synthase
		NMB0963	PS > PE + CO2	4.1.1.65	NMB0963	Phosphatidylserine decarboxylase		Pyridoxal-phosphate or pyruvate
	106	LUMP51	CDPDG + SER > PE + CMP + CO2
	Phosphatidylglycerol (PG)
		NMB1588	CDPDG + GL3P = CMP + PGP	2.7.8.5	pgsA	glycerophosphate phosphatidyltransferase
		NMB0386	PGP + H2O = PG + Pi	3.1.3.27	pgpA	phosphatidylglycerophosphatase
	107	LUMP52	CDPDG + GL3P + H2O > PG + CMP + Pi
	Lysophosphatidylethanolamine (LPE)
		NMB0464	PE + H2O > LPE + R-ACP	3.1.1.32	pldA	phospholipase		Calcium	reversibility unspecified
	Cardiolipin (CL)
		NA	PG + CDPDG > CL + CMP	2.7.8.-		Cardiolipin synthase			reversibility unspecified. Cardiolipin has been indicated in various neisseria species as mentioned in the text.
CELL ENVELOPE BIOSYNTHESIS
Aminosugars
	UDP-N-Acetyl-D-glucosamine (intermediate)
		NMB0031	F6P + GLN > GA6P + GLU	2.6.1.16	glms	glucosamine--fructose-6-phosphate aminotransferase (isomerizing)
		NMB1690	GA6P = GA1P	5.4.2.2	NMB1690	phosphoglucomutase/phosphomannomutase family protein, mrsA
		NMB1801	GA1P + ACCOA = ACGA1P + COA	2.3.1.-	NMB1801	HtrB/MsbB family protein			reversibility unspecified
		NMB0038	ACGA1P + UTP = UDPNAG + PPi	2.7.7.23	glmU	UDP-N-acetylglucosamine pyrophosphorylase
	108	LUMP54	F6P + GLN + ACCOA + UTP > UDPNAG + PPi + COA + GLU
Peptidoglycan									no 2.3.2.10 > no glycine residues found (Antignac, 2003)
		NMB0011	PEP + UDPNAG + 5 H = UDPNAGEP + Pi	2.5.1.7	murA	UDP-N-acetylglucosamine 1-carboxyvinyltransferase
		NMB0811	UDPNAGEP + NADPH + H = UDPNAM + NADP	1.1.1.158	murB	UDP-N-acetylmuramate:NADP+ oxidoreductase		FAD
		NMB0423	ATP + UDPNAM + ALA > ADP + Pi + UDPNAMA	6.3.2.8	murC	UDP-N-acetylmuramate--alanine ligase
		NMB0420	ATP + UDPNAMA + DGLU = ADP + Pi + UDPNAMAG	6.3.2.9	murD	UDP-N-acetylmuramoylalanine-D-glutamate ligase
		NMB0414	ATP + UDPNAMAG + mDAP > ADP + Pi + UDPNAMAyGP + H	6.3.2.13	murE	UDP-N-acetylmuramoyl-L-alanyl-D-glutamate:meso-2,6-diaminoheptanedioate ligase (ADP-forming)
		NMB0416	ATP + UDPNAMAyGP + ALAALA > ADP + Pi + UDPNAMAGcLAAla + H	6.3.2.10	murF	UDP-N-acetylmuramoyl-L-alanyl-D-glutamyl-meso-2,6-diaminoheptanedioate:D-alanyl-D-alanine ligase(ADP-forming)
		NMB0418	UDPNAMAGcLAAla + UNDP > UMP + UND-PP-NAMAGPAALA + 2 H	2.7.8.13	NMB0418	UDPMurAc(oyl-L-Ala-D-gamma-Glu-L-Lys-D-Ala-D-Ala):undecaprenyl-phosphate phospho-N-acetylmuramoyl-pentapeptide-transferase			reversibility unspecified
		NMB0422	UND-PP-NAMAGPAALA + UDPNAG + H > UND-PP-NAMNAGAGPAALA + UDP	2.4.1.227	murG	MurG transferase			reversibility unspecified
		NMB0359	ATP + UND-PP-NAMNAGAGPAALA + NH3 > ADP + Pi + UND-PP-NAMNAGAGnPAALA + 2 H	6.3.1.2	NMB0359	Undecaprenyl-diphospho-N-acetylmuramoyl-(N-acetylglucosamine)-L-alanyl-D-glutamyl-meso-2,6-diaminopimeloyl-D-alanyl-D-alanine:ammonia ligase (ADP-forming)
		UNK	UND-PP-NAMNAGAGnPAALA > UnDP-PP + NAMNAGAGnPAALA	UNK	UNK				reversibility unspecified
		UNK	0.36 NAMNAGAGnPAALA + 0.36 ACCOA > 0.36 OAC-NAMNAGAGnPAALA + 0.36 COA	UNK	UNK				reversibility unspecified
		UNK	0.64 NAMNAGAGnPAALA + 0.36 OAC-NAMNAGAGnPAALA > PEPTIDOm	UNK	UNK				reversibility unspecified
		NMB0408	UNDP-PP + H2O > UNDP + Pi + 2 H	3.6.1.27	NMB0408	Undecaprenyl-diphosphate phosphohydrolase
		NMB0424	ATP + 2 DALA > ADP + Pi + ALAALA + H	6.3.2.4	ddlB	D-alanine-D-alanine ligase
		NMB1651	ALA > DALA	5.1.1.1	alr	alanine racemase
		NMB1300	UMP + ATP > UDP + ADP	2.7.4.14	NMB1300	cytidylate kinase
		NMB1307	2 UDP + 2 ATP > 2 UTP + 2 ADP	2.7.4.6	ndk	nucleoside diphosphate kinase
		NA	2 PEPTIDOm > PEPTIDOc + DALA	2.6.1.21		D-alanine transaminase		Pyridoxal-phosphate
		NMB1651	ALA = DALA	5.1.1.1	alr	alanine racemase		Pyridoxal-phosphate
			0.6 PEPTIDOm + 0.4 PEPTIDOc > PEPTIDO						40% crosslinked peptidoglycan
		NMB0458	GLU = DGLU	5.1.1.3	murL	glutamate racemase		Pyridoxal-phosphate
	109	LUMP55	2.8 UDPNAG + 1.4 NH3 + 1.4 mDAP + 1.4 PEP + 3.8 ALA + 1.4 GLU + 1.4 H2O + 0.504 ACCOA + 12.6 ATP + 1.4 NADPH > PEPTIDO + 2.8 UTP + 0.504 COA + 12.6 ADP + 1.4 NADP + 11.2 Pi
Lipopolysaccharide (LPS)
	Lipid IV(A) with O-bound C12 units en N-bound C14 units (according to Pasliak et al, 1993)
		NMB0178	C12:0-3OHACP + UDPNAG = ACP + UDP-3-O-(C12:O-3OH)-NAG	2.3.1.129	LpxA
		NMB0017	UDP-3-O-(C12:O-3OH)-NAG + H2O > UDP-3-O-(C12:O-3OH)-D-GA + ACE	3.5.1.-	lpxC				reversibility unspecified
		NMB0180	UDP-3-O-(C12:O-3OH)-D-GA + C14:0-3OHACP > UDP-3-O-(C12:O-3OH)-2-N-(C14:O-3OH)-D-GA + ACP	2.3.1.-	lpxD				reversibility unspecified
		NMB0544	UDP-3-O-(C12:O-3OH)-2-N-(C14:O-3OH)-D-GA + H2O > LIPID X + UMP + H	3.6.1.-	lpxH				reversibility unspecified
		NMB0199	UDP-3-O-(C12:O-3OH)-2-N-(C14:O-3OH)-D-GA + LIPID X > UDP + LIPID A DS	2.4.1.182	lpxB
		NMB0672	ATP + LIPID A DS > ADP + Lipid IV (A) + H	2.7.1.130	LpxK
	289		2 C12:0-3OHACP + 2 C14:0-3OHACP + 2 UDPNAG + 3 H2O + ATP > Lipid IV (A) + 4 ACP + 2 ACE + UMP + ADP + UDP + 2 H	SUM #1
	CMP-3-deoxy-D-manno-octulosonate
		NMB0352	RU5P + 2 H > A5P	5.3.1.13	NMB0352	sugar isomerase, KpsF/GutQ family
		NMB1283	PEP + A5P + H2O + H = MANOSAP + Pi	4.2.1.16	kdsA	KDOP synthase, 3-deoxy-D-manno-octulosonate-8-phosphate synthase			reversibility unspecified
		NMB0353	MANOSAP + H2O = MANOSA + Pi + 2 H	3.1.3.45	NMB0353	3-deoxy-manno-octulosonate-8-phosphatase
		NMB0675	CTP + MANOSA + 2 H = PPi + CMPKDO	2.7.7.38	kdsB	CMP-KDO synthetase, CMP-3-deoxy-D-manno-octulosonate pyrophosphorylase
283	294		RU5P + 3 H + PEP + 2 H2O + CTP > CMPKDO + PPi + 2 Pi	SUM #2
	KDO-Lipid IV(A)
		NMB0014	Lipid IV (A) + CMPKDO = KDO-LIPID IV (A) + CMP	2.-.-.-	kdtA	KDO transferase			reversibility unspecified
		NMB0014	KDO-LIPID IV (A) + CMPKDO = KDO2-LIPID IV (A) + CMP	2.-.-.-	NMB0014	KDO transferase			reversibility unspecified
		NMB1418, NMB1801	KDO2-LIPID IV (A) + C12:0ACP = KDO2-(C12:O)-LIPID IV(A) + ACP	2.3.1.-	HtrB	Lauroyl-acyl transferase			reversibility unspecified
		NMB1418, NMB1802	KDO2-(C12:O)-LIPID IV(A) + C12:0ACP = KDO2-LIPID A + ACP	2.3.1.-	HtrB	Lauroyl-acyl transferase			reversibility unspecified
R06017	299		Lipid IV (A) + 2 CMPKDO + 2 C12:0ACP > KDO2-LIPID A + 2 ACP + 2 CMP	SUM #3
R06018	300		2 RU5P + 6 H + 2 PEP + 4 H2O + 2 CTP + Lipid IV (A) + 2 C12:0ACP > KDO2-LIPID A + 2 ACP + 2 CMP + 2 PPi + 4 Pi	SUM #2*2+#3
R06019	301		2 RU5P + 4 H + 2 PEP + 7 H2O + 2 CTP + 2 C12:0ACP + 2 C12:0-3OHACP + 2 C14:0-3OHACP + 2 UDPNAG + ATP > KDO2-LIPID A + 2 ACP + 2 CMP + 2 PPi + 4 Pi + 4 ACP + 2 ACE + UMP + ADP + UDP	#1+#2+#3
	LPS sugar backbone > GalE LPS
	302			HEP attached to KDO2-Lipid IV(A)
		NMB0064	UDP-D-glucose = UDP-galactose	5.1.3.2	galE	UDP-glucose 4-epimerase		NAD	Not present in strain HB-1
		NMB2090	S7P = MANHEP7P	5.-.-.-	NMB2090	phosphoheptose isomerase			reversibility unspecified
		NMB0825	MANHEP7P + ATP = MANHEP17PP + ADP	2.7.-.-	NMB0825	ADP-heptose synthase, putative	Y		reversibility unspecified
		NA	MANHEP17PP + ADP = MANHEP1P + ATP	3.1.1.-		Hydrolase			reversibility unspecified
		NMB0825	MANHEP1P + ATP + H = ADPDHEP + PPi	2.7.-.-	NMB0825	ADP-heptose synthase, putative	Y		reversibility unspecified
		NMB0828	ADPDHEP > ADPHEP	5.1.3.20	NMB0828	ADP-L-glycero-D-mannoheptose-6-epimerase		NAD	reversibility unspecified
			S7P + ATP + H > ADPHEP + PPi	SUM #4					reversibility unspecified
				PEtN unit attached to HEP					reversibility unspecified
		NA	ACA + NH3 > ETHA	4.3.1.7		Ethanolamine ammonia-lyase		Cobalamin
		NA	ATP + ETHA + H > ADP + ETHAP	2.7.1.82		ATP:ethanolamine O-phosphotransferase			reversibility unspecified
			ACA + NH3 + ATP + H > ADP + ETHAP	SUM #5
				GLC unit attached to HEP
		NMB0790	G6P = G1P	5.4.2.2	pgm	phosphoglucomutase
		NMB0638	G1P + UTP > UDPGLC + PPi	2.7.7.9	galU	UDP glucose-1-phosphate uridylyltransferase
				Other Genes/Enzymes involved, Reactions unknown
		NMB2156	connecting 2 HEP units	2.4.1.-		heptosyltransferase I			reversibility unspecified
		NMB1527	connecting 2 HEP units	2.4.1.-		ADP-heptose-LPS heptosyltransferase II			reversibility unspecified
		NA	binding PEtN to Heptose	2.7.-.-		Transferase			reversibility unspecified
	315			galE LPS SYNTHESIS
	316		KDO2-LIPID A + 2 ADPHEP + ETHAP + UDPNAG + UDPGLC + 2 H2O > LPS + 2 ADP + 2 UDP	# FINAL
	317			simplifications
	318		2 S7P + 2 ATP + 2 H > 2 ADPHEP + 2 PPi	2 * SUM #4
	319		KDO2-LIPID A + ETHAP + UDPNAG + UDPGLC + 2 H2O + 2 S7P + 2 ATP + 2 H > LPS + 2 ADP + 2 UDP + 2 PPi
	320		ACA + NH3 + ATP + H > ADP + ETHAP	SUM #5
	321		KDO2-LIPID A + UDPNAG + UDPGLC + 2 H2O + 2 S7P + 3 ATP + 3 H + ACA + NH3 > LPS + 3 ADP + 2 UDP + 2 PPi
	322		KDO2-LIPID A + UDPNAG + 2 H2O + 2 S7P + 3 ATP + 3 H + ACA + NH3 + G6P + UTP > LPS + 3 ADP + 2 UDP + 3 PPi	2*#4+#5
	323			simplification : eliminate KDO2 LipidA
	324		2 RU5P + 4 H + 2 PEP + 7 H2O + 2 CTP + 2 C12:0ACP + 2 C12:0-3OHACP + 2 C14:0-3OHACP + 2 UDPNAG + ATP > KDO2-Lipid A + 2 ACP + 2 CMP + 2 PPi + 4 Pi + 4 ACP + 2 ACE + UMP + ADP + UDP	#1+#2+#3
	325		KDO2-Lipid A + UDPNAG + 2 H2O + 2 S7P + 3 ATP + 3 H + ACA + NH3 + G6P + UTP > LPS + 3 ADP + 2 UDP + 3 PPi	2*#4+#5+#6
	110	LUMP56	3 UDPNAG + 2 RU5P + 2 PEP + 2 C12:0ACP + 2 C12:0-3OHACP + 2 C14:0-3OHACP + 2 S7P + ACA + NH3 + G1P + UTP + 2 CTP + 4 ATP + 9 H2O + 7 H > LPS + 2 ACE + 6 ACP + 4 ADP + 3 UDP + 5 PPi + 2 CMP + 4 Pi + UMP						reversibility unspecified
Capsular polysaccharide (cps)									Pathway not present in strain HB-1
		NA	UDPNAG + H2O = ManNAc + UDP	5.1.3.14		UDP-N-acetylglucosamine 2-epimerase
		NMB0068	ManNAc + PEP + H2O = Neu5Ac + Pi	2.5.1.56	siaC	polysialic acid capsule biosynthesis protein (siaC)			Blacklow and Warren, 1962
		NMB0069	CTP + Neu5Ac = PPi + CMP-Neu5Ac	2.7.7.43	siaB	polysialic acid capsule biosynthesis protein SiaB
		NMB0070	-	no EC	SynX	polysialic acid capsule biosynthesis protein SynX
VITAMINS AND COFACTORS
Glutathione metabolism
		NMB1037	ATP + GLU + CYS + H = ADP + Pi + GLUCYS	6.3.2.2	gshA	glutamate-cysteine ligase			Can use L-aminohexanoate in place of glutamate
		NMB1559	ATP + GLUCYS + GLY= ADP + Pi + GSH	6.3.2.3	gshB	glutathione synthetase			Can use L-aminohexanoate in place of glutamate
	111	LUMP57	2 ATP + GLY + GLU + CYS + H > 2 ADP + 2 Pi + GSH
		NMB1057	GSH + H2O = CYSGLY + GLU	2.3.2.2	ggt	gamma-glutamyltranspeptidase			reversibility unspecified
		NMB1416	CYSGLY + H2O = CYS + GLY + 2 H	3.4.11.2	pepN	aminopeptidase N		Zinc	reversibility unspecified
	112	LUMP58	GSH + H2O = CYS + GLY + GLU + 3 H						reversibility unspecified
	113	NMB1621	2 GSH + H2O2 > GSSG + 2 H2O	1.11.1.9	gpxA	glutathione peroxidase		Selenium	reversibility unspecified
Biotin biosynthesis
		NA	ATP + 6-Carboxyhexanoate + COA + 3 H = AMP + PPi + 6-Carboxyhexanoyl-COA	6.2.1.14		6-carboxyhexanoate-CoA ligase, pimelyl-CoA synthetase			reversibility unspecified
		NMB0472	6-Carboxyhexanoyl-COA + ALA > 8-Amino-7-oxononanoate + COA + CO2 + H	2.3.1.147	bioF	8-amino-7-oxononanoate synthase			reversibility unspecified
		NMB0732	S-Adenosyl-L-MET + 8-Amino-7-oxononanoate + H > S-Adenosyl-4-methylthio-2-oxobutanoate + 7,8-Diaminononanoate	2.6.1.62	bioA	adenosylmethionine-8-amino-7-oxononanoate aminotransferase		Pyridoxal-phosphate
		NMB0733	ATP + 7,8-Diaminononanoate + CO2 > Dethiobiotin + ADP + Pi + 2 H	6.3.3.3	bioD	dethiobiotin synthase
		NMB1146	Dethiobiotin + Sulfur > Biotin + 2 H	2.8.1.6	bioB-1	biotin synthetase		Iron-sulfur.
		NMB1184	Dethiobiotin + Sulfur > Biotin + 2 H	2.8.1.6	bioB-2	biotin synthetase		Iron-sulfur.
		LUMP59	2 ATP + 6-Carboxyhexanoate + COA + ALA + S-Adenosyl-L-MET + S > Biotin + AMP + PPi + COA + S-Adenosyl-4-methylthio-2-oxobutanoate + ADP + Pi + H
Thioredoxin pathway
	114	NMB1324	OTR + H + NADPH = RTR + NADP	1.6.4.5	trxB	thioredoxin reductase
Thiamine metabolism
		NMB1616	ATP + 4-Amino-5-hydroxymethyl-2-methylpyrimidine = ADP + 4-Amino-2-methyl-5-phosphomethylpyrimidine	2.7.1.49	NMB1616	ATP:4-amino-5-hydroxymethyl-2-methylpyrimidine 5-phosphotransferase			CTP, UTP and GTP can act as donors
		NMB1616	ATP + 4-Amino-2-methyl-5-phosphomethylpyrimidine = ADP + 2-Methyl-4-amino-5-hydroxymethylpyrimidine diphosphate	2.7.4.7	thiD	phosphomethylpyrimidine kinase
		NMB2069	2-Methyl-4-amino-5-hydroxymethylpyrimidine diphosphate + 4-Methyl-5-(2-phosphoethyl)-thiazole = PPi + ThP	2.5.1.3	thiE	thiamin-phosphate pyrophosphorylase
		NMB0385	ATP + ThP > ADP + ThPP	2.7.4.16	thiL	thiamin-monophosphate kinase			reversibility unspecified
		NMB1867	pyruvate + D-glyceraldehyde-3-phosphate = 1-deoxy-D-xylulose 5-phosphate + CO2	2.2.1.7		1-deoxyxylulose-5-phosphate synthase		Thiamine diphosphate	reversibility unspecified
		NA#	ATP + Th > ADP + ThP	2.7.1.89		thiamine kinase
Panthothenate and CoA biosynthesis
		NMB0870	METHF + IVA + H2O = 2HPAN + THF	2.1.2.11	panB	5,10-Methylenetetrahydrofolate:3-methyl-2-oxobutanoate hydroxymethyltransferase
		NA	2HPAN + NADPH + H > PAN + NADP	1.1.1.169		2-dehydropantoate 2-reductase
	b-Alanine
		NMB1282	ASP > ßALA + CO2	4.1.1.11	panD	aspartate 1-decarboxylase		Pyruvate	reversibility unspecified
		NMB0871	ATP + PAN + ßALA + H = AMP + PPi + PANT	6.3.2.1	panC	pantoate-beta-alanine ligase
		NA	ATP + PANT = ADP + 4PPANT + H	2.7.1.33		pantothenate kinase
		NMB1658	ATP + 4PPANT + CYS = ADP + Pi + 4PPANT-CYS	6.3.2.5	dfp	phosphopantothenate-cysteine ligase			Cysteine can be replaced by some of its derivatives
		NMB1658	4PPANT-CYS + H = PANT4P + CO2	4.1.1.36		phosphopantothenoylcysteine decarboxylase		Pyruvate
		NMB2019	ATP + PANT4P + 2 H > PPi + PPCOA	2.7.7.3	kdtB	pantetheine-phosphate adenylyltransferase
		NA	ATP + PPCOA > ADP + COA + H	2.7.1.24	coaE	dephospho-CoA kinase
		LUMP60	METHF + IVA + H2O + NADPH + 3 H + ASP + CYS + 5 ATP > COA + THF + NADP + 2 CO2 + AMP + 2 PPi + 3 ADP + Pi
	ACP
		NMB0452	COA + Apo-ACP = PAP + ACP	2.7.8.7	acpS	holo-[acyl-carrier-protein] synthase
		NA	ACP + H2O = PANT4P +Apo-ACP	3.1.4.14	acpD	[acyl-carrier-protein] phosphodiesterase
Riboflavin metabolism
		NMB1254	GTP + 3 H2O > FORM + 2,5-Diamino-6-hydroxy-4-(5'-phosphoribosylamino)-pyrimidine + PPi	3.5.4.25	ribA	GTP cyclohydrolase II
		NMB1256	GTP + 3 H2O > FORM + 2,5-Diamino-6-hydroxy-4-(5'-phosphoribosylamino)-pyrimidine + PPi	3.5.4.25	ribA/B	GTP cyclohydrolase II/3,4-dihydroxy-2-butanone-4-phosphate synthase
		NMB1817	2,5-Diamino-6-hydroxy-4-(5'-phosphoribosylamino)-pyrimidine + H2O = 5-Amino-6-(5'-phosphoribosylamino)uracil + NH3	3.5.4.26	ribD	riboflavin biosynthesis protein RibD			reversibility unspecified
		NMB1817	5-Amino-6-(5'-phosphoribosylamino)uracil + NADPH + H = 5-Amino-6-(5'-phosphoribitylamino)uracil + NADP	1.1.1.193	(ribD)	5-amino-6-(5-phosphoribosylamino)uracil reductase
		NMB0684	5-amino-6-(5'-phosphoribitylamino)uracil + H2O = 5-amino-6-ribitylamino-2,4(1H,3H)-pyrimidinedione + Pi	2.5.1.9	NMB0684
		UNK	RU5P > 3,4-dihydroxy-2-butanone-4-P + FORM	UNK
		NMB1247	5-amino-6-ribitylamino-2,4(1H,3H)-pyrimidinedione + 3,4-dihydroxy-2-butanone-4-P = 6,7-dimethyl-8-(1-D-ribityl)lumazine + phosphate + O2 + 5 H	UNK	ribE	6,7-dimethyl-8-ribityllumazine synthase
		NMB1247	2 6,7-Dimethyl-8-(1-D-ribityl)lumazine = Riboflavin + 4-(1-D-Ribitylamino)-5-amino-2,6-dihydroxypyrimidine	2.5.1.9	ribE	riboflavin synthase, alpha subunit
		NMB1834	Riboflavin + ATP + H = FMN + ADP	2.7.1.26	ribF	riboflavin kinase/FMN adenylyltransferase
		NMB1623	FMN + ATP + 3 H = FAD + PPi	2.7.7.2	pan1	major anaerobically induced OMP / FMN adenylyltransferase
Nicotinate and nicotinamide metabolism (NAD biosynthesis)
		NMB0392	ASP + O2 = IMASP + H2O2	1.4.3.-		Oxidoreductase (with oxygen as acceptor)			reversibility unspecified
		NMB0394	IMASP + GLP = QUINO + 2 H2O + Pi + H	no EC	nadA	quinolinate synthetase A			reversibility unspecified
		NMB0396	QUINO + PRPP + 3 H = NIC-RIBNUC + PPi + CO2	2.4.2.19	nadC	nicotinate-nucleotide pyrophosphorylase
		NMB2024	ATP + NIC-RIBNUC + 3 H = PPi + Deamino-NAD	2.7.7.18	NMB2024	nicotinate-nucleotide adenylyltransferase
		NMB1364	ATP + Deamino-NAD + GLN + H2O = NAD + GLU + AMP + PPi	6.3.5.1	NMB1364	NH(3)-dependent NAD+ synthetase NadE, putative	Y		NH3 can act instead of glutamine
		LUMP61	ASP + O2 + GLP + PRPP + 2 ATP + GLN + 5 H = NAD + GLU + AMP + 3 PPi + H2O2 + H2O + Pi + CO2
		NMB1505	NIC + PRPP = NIC-RIBNUC + PPi	2.4.2.11	pncB	nicotinate phosphoribosyltransferase
		NMB2157	NICAM + H2O = NIC+ NH3	3.5.1.19	pnCA	pyrazinamidase/nicotinamidase PncA, putative	Y
		NMB0807	ATP + NAD = ADP + NADP	2.7.1.23	(nadK)	conserved hypothetical protein, putative NAD+ kinase	Y		reversibility unspecified
		NMB0980	NADPH + NAD > NADP + NADH	1.6.1.1	pntA	NAD(P) transhydrogenase, alpha subunit		FAD
		NMB0978	NADPH + NAD > NADP + NADH	1.6.1.1	pntB	NAD(P) transhydrogenase, beta subunit		FAD
Folate and one carbon pool
	115	NMB1839	THF + FORM + ATP > FTHF + Pi + ADP	6.3.4.3	fhs	formate--tetrahydrofolate ligase
	116	NMB1839	FTHF + H = MEYTHF + H2O	3.5.4.9	fhs	Methenyltetrahydrofolate cyclohydrolase
	117	NMB1839	MEYTHF + NADPH = METHF + NADP+	1.5.1.5	fhs	methylenetetrahydrofolate dehydrogenase (NADP+)
		NMB1709	dUMP + METHF + H > DHF + dTMP	2.1.1.45	thyA	thymidylate synthase
	118	NMB0308	DHF + NADPH = THF + NADP	1.5.1.3	folA	dihydrofolate reductase			reversibility unspecified
	119	NMB0943	METHF + H + NADH = 5MTHF + NAD	1.5.1.20	metF	5,10-methylenetetrahydrofolate reductase		FAD
		NMB0943	METHF + H + NADPH = 5MTHF + NADP	1.5.1.20	metF	5,10-methylenetetrahydrofolate reductase		FAD
		NMB0944	5MTHF + HCYS > THF + MET	2.1.1.13	metH	siroheme synthase		Zinc (Cobalamin independent)
	Glycine Cleavage System
		NMB0574	THF + S-Aminomethyldihydrolipoylprotein = METHF + NH3 + Dihydrolipoylprotein	2.1.2.10	gcvT	aminomethyltransferase (glycine cleavage system T protein)
		NMB0574	Glycine + Lipoylprotein > S-Aminomethyldihydrolipoylprotein + CO2	1.4.4.2	gcvT	glycine dehydrogenase (glycine cleavage system T protein)		Pyridoxal-phosphate
		NMB0574	Dihydrolipoylprotein + NADP = Lipoylprotein + NADPH	1.8.1.4	gcvT	Dihydrolipoylprotein:NADP+ oxidoreductase		FAD
	120	LUMP62	THF + GLY + NADP = METHF + NH3 + CO2 + NADPH
	Dihydrofolate biosynthesis
		NA	GTP + 2 H2O = dihydropteridine triphosphate + FORM + H2O	3.5.4.16	folE	GTP cyclohydrolase
		NA	dihydropteridine triphosphate + H2O = dihydroneopterin phosphate + PPi	3.6.1.-		Hydrolase			reversibility unspecified
		NA	dihydroneopterin phosphate + H2O = dihydro-neo-pterin + Pi	3.6.1.-		Hydrolase			reversibility unspecified
		NMB1063	dihydro-neo-pterin > 6-hydroxymethyl-dehydropterin + glycolaldehyde	4.1.2.25	folB	dihydroneopterin aldolase
		NMB0745	6-hydroxymethyl-dehydropterin + ATP > 2-amino-4-hydroxy-6-hydroxymethyl-7,8-dihydropteridine diphosphate + AMP	2.7.6.3	folK	2-amino-4-hydroxy-6-hydroxymethyldihydropteridine-pyrophosphokinase
		NMB1970	CHOR + GLN = 4-amino-4-deoxychorismate + GLU	6.3.5.8	pabB/C	4-amino-4-deoxychorismate lyase, putative	Y
		NMB1970	4-amino-4-deoxychorismate = 4-aminobenzoate + PYR	4.1.3.38	pabB/C	4-amino-4-deoxychorismate lyase, putative	Y	Pyridoxal-phosphate
		NMB1691	2-amino-4-hydroxy-6-hydroxymethyl-7,8-dihydropteridine diphosphate + 4-Aminobenzoate > Dihydropteroate + PPi	2.5.1.15	folP	dihydropteroate synthase
		NMB1623	ATP + Dihydropteroate + GLU = DHF + ADP + Pi	6.3.2.12	pan1	dihydrofolate synthase
		LUMP63	GTP + 3 H2O + 2 ATP + CHOR + GLN > DHF + ADP + 2 Pi + FORM + PPi + glycoaldehyde + AMP + PYR
Ubiquinone biosynthesis
		NMB0734	CHOR = 4-Hydroxybenzoate + PYR	4.1.3.-	NMB0734	putative chorismate--pyruvate lyase			reversibility unspecified
		NMB0735	all-trans-Octaprenyl diphosphate + 4-Hydroxybenzoate = 3-Octaprenyl-4-hydroxybenzoate + PPi	2.5.1.-	ubiA	4-hydroxybenzoate octaprenyltransferase			reversibility unspecified
		NMB1945	3-Octaprenyl-4-hydroxybenzoate > 2-Octaprenylphenol + CO2	4.1.1.-	ubiX	3-octaprenyl-4-hydroxybenzoate carboxy-lyase			reversibility unspecified
		NMB0559	2 2-Octaprenylphenol + O2 > 2 2-octaprenyl-6-hydroxyphenol	no EC	ubiB	ubiquinone biosynthesis protein AarF			reversibility unspecified
		NMB2030	2-Octaprenyl-6-hydroxyphenol + S-Adenosyl-L-methionine = 2 2-Octaprenyl-6-methoxyphenol + S-Adenosyl-L-homocysteine	2.1.1.64	(ubiG)	3-demethylubiquinone-9 3-methyltransferase
		NA	2 2-Octaprenyl-6-methoxyphenol + 2 O2 > 2 2-Octaprenyl-6-methoxy-1,4-benzoquinone + 2 H2O	1.14.13.-	(ubiH)	Oxidoreductases			reversibility unspecified
		NMB0743	2-Octaprenyl-6-methoxy-1,4-benzoquinone + S-Adenosyl-L-methionine =2-Octaprenyl-3-methyl-6-methoxy-1,4-benzoquinone + S-Adenosyl-L-homocysteine	2.1.1.-	(ubiE)				reversibility unspecified
		NA	2 2-Octaprenyl-3-methyl-6-methoxy-1,4-benzoquinone + 2 O2 > 2 2-Octaprenyl-3-methyl-5-hydroxy-6-methoxy-1,4-benzoquinone + 2 H2O	1.14.13.-	(ubiF)	2-Octaprenyl-3-methyl-6-methoxy-1,4-benzoquinone hydroxylase			reversibility unspecified
		NMB2030	2-Octaprenyl-3-methyl-5-hydroxy-6-methoxy-1,4-benzoquinone + S-Adenosyl-L-methionine = UQONE + S-Adenosyl-L-homocysteine	2.1.1.64	ubiG	3-Dimethylubiquinone 3-methyltransferase
Proto- and Siroheme
		NMB0003	tRNA(Glu) + L-Glutamate + ATP = L-Glutamyl-tRNA(Glu) + PPi + AMP	6.1.1.17	gltX	glutamyl-tRNA synthetase
		NMB0576	L-glutamyl-tRNA(Glu) + NADPH + H = L-glutamate 1-semialdehyde + NADP+ + tRNA(Glu)	1.2.1.-	hemA	glutamyl-tRNA reductase			reversibility unspecified
		NMB1864	L-glutamate 1-semialdehyde = 5-Aminolevulinate	5.4.3.8	hemL	glutamate-1-semialdehyde 2,1-aminomutase
		NMB0801	2 5-Aminolevulinate = Porphobilinogen + 2 H2O	4.2.1.24	hemB	delta-aminolevulinic acid dehydratase		Zinc
		NMB0539	4 Porphobilinogen + H2O = Hydroxymethylbilane + 4 NH3	2.5.1.61	hemC	porphobilinogen deaminase
		NMB0777	Hydroxymethylbilane = Uroporphyrinogen III + H2O	4.2.1.75	(hemD)	uroporphyrinogen-III synthase, putative	Y
	anaerobic
		NMB0778	2 S-Adenosyl-L-methionine + Uroporphyrinogen III = 2 S-Adenosyl-L-homocysteine + Precorrin 2	2.1.1.107	hemX	uroporphyrin-III C-methyltransferase , putative	Y
		NMB1156, NMB1194	Precorrin 2 + NAD+ = Sirohydrochlorin + NADH + H+	1.3.1.76	(cysG)	uroporphyrinogen III methylase
		NMB1156	Fe2+ + Sirohydrochlorin = Siroheme + 2 H+	4.99.1.4	cysG-1	S-Adenosyl-L-methionine:uroporphyrin-III C-methyltransferase
		NMB1194	Fe2+ + Sirohydrochlorin = Siroheme + 2 H+	4.99.1.4	cysG-2	S-Adenosyl-L-methionine:uroporphyrin-III C-methyltransferase
	aerobic
		NMB0781	Uroporphyrinogen III = Coproporphyrinogen III + 4 CO2	4.1.1.37	hemE	uroporphyrinogen decarboxylase
		NMB0379	Coproporphyrinogen III + 2 S-Adenosyl-L-methionine = Protoporphyrinogen IX + 2 CO2 + 2 L-Methionine + 2 5'-Deoxyadenosine	1.3.99.22	hemN	oxygen-independent coproporphyrinogen III oxidase		Iron-sulfur.
		NA	2 Protoporphyrinogen IX + 3 O2 = 2 Protoporphyrin + 6 H2O	1.3.3.4	(hemG)	Protoporphyrinogen-IX:oxygen oxidoreductase		FAD
		NMB0718	Protoporphyrin + Fe2+ = Protoheme (Heme) + 2 H	4.99.1.1	hemH	ferrochelatase
Vitamin B6 metabolism (pyridoxal phosphate metabolism)
		UNK	E4P + NAD + H2O = 4-Phospho-D-erythronate + NADH + H	1.2.1.-		unclassified
		UNK	4-Phospho-D-erythronate + NAD = 3-hydroxy-4-phospho-hydroxy-a-ketobutyrate + NADH	1.1.1.-		unclassified
		UNK	3-hydroxy-4-phospho-hydroxy-a-ketobutyrate + GLU = phospho-hydroxy-threonine + AKG	2.6.-.-		unclassified
		NMB0195	phospho-hydroxy-threonine + NAD = 1-amino-propan-2-one-3-phosphate + NADH + CO2	1.1.1.262	pdxA	4-hydroxythreonine-4-phosphate dehydrogenase
		NMB0448	1-deoxy-D-xylulose 5-phosphate + 1-amino-propan-2-one-3-phosphate = pyridoxine-5'-phosphate + phosphate + 2 H2O		pdxJ	Pyridoxal phosphate biosynthetic protein pdxJ
		UNK	O2 + pyridoxine-5'-phosphate = H2O2 + pyridoxal 5'-phosphate			unclassified
		UNK	PYR + GAP = 1-deoxy-D-xylulose 5-phosphate + CO2			unclassified
		LUMP65	E4P + GLU + PYR + GAP + O2 + 3 NAD = pyridoxal 5'-phosphate + AKG + 2 CO2 + Pi + H2O2 + H2O + 3 NADH + H
		NMB1360	pyridoxal 5'-phosphate + NH3 + H2O2 = pyridoxamine 5'-phosphate + H2O + O2	pdxH	1.4.3.5	pyridoxamine-phosphate oxidase
ALTERNATIVE CARBON SOURCES
		NMB0736	sucrose + Protein-N-phosphohistidine = sucrose-6'-phosphate + Protein-histidine	2.7.1.69	ptsN	PTS system, nitrogen regulatory IIA protein			reversibility unspecified, The enzyme translocates the sugar it phosphorylates into bacteria, Glycerone and disaccharides are also substrates
		NMB0736	lactose + Protein-N-phosphohistidine = lactose 6'-phosphate + Protein-histidine	2.7.1.69	ptsN	PTS system, nitrogen regulatory IIA protein			reversibility unspecified
		NMB0736	fructose + Protein-N-phosphohistidine = D-fructose-6-phosphate + Protein-histidine	2.7.1.69	ptsN	PTS system, nitrogen regulatory IIA protein (anaerobic)			reversibility unspecified
		NMB0736	a sugar + Protein-N-phosphohistidine = a sugar phosphate + Protein-histidine	2.7.1.69	ptsN	PTS system, nitrogen regulatory IIA protein			reversibility unspecified
		NMB0390	MALT + Pi > D-Glucose + beta-D-Glucose 1-phosphate	2.4.1.8	mapA	maltose phosphorylase			reversibility unspecified
OTHERS
methylglyoxal pathway
		NA	GLP > MEGLYO + Pi	4.2.3.3	mgsA	methylglyoxal synthase
		NA	MEGLYO + NADPH + H = LACA + NADP	no EC		methylglyoxal reductase
		NMB1968	LACA + NAD + H2O = LLAC + NADH + 2 H	1.2.1.22	aldA	aldehyde dehydrogenase, NAD linked
		NMB0340	MEGLYO + GSH = DLACGSH	4.4.1.5	gloA	glyoxylase I
		NMB1997	DLACGSH + H2O = DLAC + GSH + H	3.1.2.6	gloB	glyoxylase II
Ethanol
	121	NMB0546	ACA + H + NADH = ETH + NAD	1.1.1.1	adhP	alcohol dehydrogenase (propanol preferring)		Zinc or iron.	Acts on primary or secondary alcohols or hemiacetals
	122	NA	ACE + NADH + 2 H = ACA + H2O + NAD	1.2.1.3		aldehyde dehydrogenase			Wide specificity, including oxidation of D-glucuronolactone to D-glucarate
		NA#	ACCOA + NADH + H = ACA + COA + NAD	1.2.1.10		Acetaldehyde dehydrogenase			Also acts, more slowly, on glycolaldehyde, propanal and butanal.
		NA#	PYR + UQONE + H2O = ACE + UQOL + CO2	1.2.2.2		Pyruvate dehydrogenase (cytochrome).		Thiamine diphosphate
		NA#	PYR + H > ACA + CO2	4.1.1.1		Pyruvate decarboxylase (anaerobic)		Thiamine diphosphate
Removal of superoxide radicals
		NMB0884	2 O2- + 2 H = H2O2 + O2	1.15.1.1	sodB	superoxide dismutase		Copper and zinc or iron or manganese
		NMB1398	2 O2- + 2 H = H2O2 + O2	1.15.1.1	sodC	Cu-Zn-superoxide dismutase		Copper and zinc or iron or manganese
Catalase
	123	NMB0216	2 H2O2 = O2 + 2 H2O	1.11.1.6	kat	catalase, hydrogen-peroxide oxidoreductase		Heme; Manganese
Glycerol
		NMB0546	GLR + NAD = GA + NADH + H	1.1.1.1	adhP	alcohol dehydrogenase (NAD)		Zinc or iron.	Acts on primary or secondary alcohols or hemiacetals
		NMB1353	GA + NADP = GAT + NADPH + H	1.2.1.-		aldehyde dehydrogenase family protein			reversibility unspecified
		NMB0029	Glycolate + NAD = Glyoxylate + NADH + 2 H	1.1.1.29	(hprA)	Glycolate:NAD+ oxidoreductase			reversibility unspecified
Sugars
		NMB0391	ß-D-Glucose 1-phosphate = ß-D-glucose-6-phosphate	5.4.2.6	pgmB	beta-phosphoglucomutase (pgmB)
MACROMOLECULES AND BIOMASS ASSEMBLY
DNA
		NMB1827	dNTP + DNA(n) = DNA(n+1) + PPi	2.7.7.7	dnaE	DNA polymerase III, alpha subunit
		NMB1902	dNTP + DNA(n) = DNA(n+1) + PPi	2.7.7.7	dnaN	DNA polymerase III, beta subunit
		NMB0708	dNTP + DNA(n) = DNA(n+1) + PPi	2.7.7.7	holA	DNA polymerase III, delta subunit
		NMB1451	dNTP + DNA(n) = DNA(n+1) + PPi	2.7.7.7	dnaQ-1	DNA polymerase III, epsilon subunit (polypeptide) - DnaQ-1
		NMB1514	dNTP + DNA(n) = DNA(n+1) + PPi	2.7.7.7	dnaQ-2	DNA polymerase III, epsilon subunit (polypeptide) - DnaQ-2
		NMB1443	dNTP + DNA(n) = DNA(n+1) + PPi	2.7.7.7	dnaX	DNA polymerase III, subunits gamma and tau, programmed frameshift
		NMB1873	dNTP + DNA(n) = DNA(n+1) + PPi	2.7.7.7	NMB1873	DNA polymerase, bacteriophage-type, putative	Y
		NMB1982	dNTP + DNA(n) = DNA(n+1) + PPi	2.7.7.7	polA	DNA polymerase I
		General	a dTTP + b dCTP + b dGTP + a dATP + 1.372 ATP + 2.372 H2O > DNA + PPi + 1.372 ADP + 1.372 Pi + 1.372 H
	124	LUMP66	0.24236 dTTP + 0.25764 dCTP + 0.25764 dGTP + 0.24236 dATP + 1.372 ATP + 2.372 H2O > DNA + PPi + 1.372 ADP + 1.372 Pi + 1.372 H
RNA
		NMB0132	NTP + RNA(n) = RNA(n+1) + PPi	2.7.7.6	rpoB	DNA-directed RNA polymerase, beta subunit
		NMB0133	NTP + RNA(n) = RNA(n+1) + PPi	2.7.7.6	rpoC	DNA-directed RNA polymerase, beta subunit
		NMB0168	NTP + RNA(n) = RNA(n+1) + PPi	2.7.7.6	rpoA	DNA-directed RNA polymerase, alpha subunit
		NMB1663	NTP + RNA(n) = RNA(n+1) + PPi	2.7.7.6	rpoZ	DNA-directed RNA polymerase, omega subunit
		General	a UTP + b CTP + d GTP + e ATP + 0.4 ATP + 1.4 H2O > RNA + PPi + 0.4 ADP + 0.4 Pi + 0.4 H
	125	LUMP67	0.24268 UTP + 0.25557 CTP + 0.25971 GTP + 0.242042 ATP + 0.4 ATP + 1.4 H2O > RNA + PPi + 0.4 ADP + 0.4 Pi + 0.4 H
Protein
	tRNA charging pathway
		NMB0003	tRNAglt + GLU + ATP = L-glutamyl-tRNAglt + PPi + AMP	6.1.1.17	gltX	glutaminyl-tRNA synthetase
		NMB1560	tRNAgln + GLN + ATP = L-glutaminyl-tRNAgln + PPi + AMP	6.1.1.18	glnS	glutaminyl-tRNA synthetase			reversibility unspecified
		NMB1339	tRNApro + PRO + ATP = L-prolyl-tRNApro + PPi + AMP	6.1.1.15	proS	prolyl-tRNA synthetase			reversibility unspecified
		NMB0466	tRNAasp + ASP + ATP = L-aspartyl-tRNAasp + PPi + AMP	6.1.1.12	aspS	aspartyl-tRNA synthetase			reversibility unspecified
		NMB1425	tRNAasn + ASN + ATP = L-asparaginyl-tRNAasn + PPi + AMP	6.1.1.22	lysU	asparaginyl-tRNA synthetase			reversibility unspecified
		NMB1506	tRNAarg + ARG + ATP = L-arginyl-tRNAarg + PPi + AMP	6.1.1.19	argS	arginyl-tRNA synthetase			reversibility unspecified
		NMB0720	tRNAthr + THR + ATP = L-threonyl-tRNAthr + PPi + AMP	6.1.1.3	thrS	threonyl-tRNA synthetase			reversibility unspecified
		NMB1425	tRNAlys + LYS+ ATP = L-lysyl-tRNAlys + PPi + AMP	6.1.1.6	lysU	lysyl-tRNA synthetase, heat inducible			reversibility unspecified
		NMB1833	tRNAile + ILE + ATP = L-isoleucyl-tRNAile + PPi + AMP	6.1.1.5	ileS	isoleucyl-tRNA synthetase			reversibility unspecified
		NMB0030	tRNAmet + MET + ATP = L-methionyl-tRNAmet + PPi + AMP	6.1.1.10	metG	methionyl-tRNA synthetase			reversibility unspecified
		NMB1684	tRNAsec + SER + ATP = L-seryl-tRNAsec + PPi + AMP	6.1.1.11	serS	seryl-tRNA synthetase			reversibility unspecified
		NMB2083	tRNAcys + CYS + ATP = L-cysteinyl-tRNAcys + PPi + AMP	6.1.1.16	cysS	cysteinyl-tRNA synthetase			reversibility unspecified
		NMB1930	tRNAgly + GLY + ATP = glycyl-tRNAgly + PPi + AMP	6.1.1.14	glyS	glycyl-tRNA synthetase, beta chain			reversibility unspecified
		NMB1932	tRNAgly + GLY + ATP = glycyl-tRNAgly + PPi + AMP	6.1.1.14	glyQ	glycyl-tRNA synthetase, alpha chain			reversibility unspecified
		NMB0174	tRNAval + VAL + ATP = L-valyl-tRNAval + PPi + AMP	6.1.1.9	valS	valyl-tRNA synthetase			reversibility unspecified
		NMB1897	tRNAleu + LEU + ATP = L-leucyl-tRNAleu + PPi + AMP	6.1.1.4	leuS	leucyl-tRNA synthetase			reversibility unspecified
		NMB1595	tRNAala + ALA + ATP = L-alanyl-tRNAala + PPi + AMP	6.1.1.7	alaS	alanyl-tRNA synthetase			reversibility unspecified
		NMB0814	tRNAhis + HIS + ATP = L-histidyl-tRNAhis + PPi + AMP	6.1.1.21	hisS-1	histidyl-tRNA synthetase			reversibility unspecified
		NMB0854	tRNAhis + HIS + ATP = L-histidyl-tRNAhis + PPi + AMP	6.1.1.21	hisS-2	histidyl-tRNA synthetase			reversibility unspecified
		NMB0724	tRNAphe + PHE + ATP = L-phenylalanyl-tRNAphe + PPi + AMP	6.1.1.20	pheS	phenylalanyl-tRNA synthetase, alpha chain			reversibility unspecified
		NMB0728	tRNAphe + PHE + ATP = L-phenylalanyl-tRNAphe + PPi + AMP	6.1.1.20	pheT	phenylalanyl-tRNA synthetase, beta chain			reversibility unspecified
		NMB1835	tRNAtyr + TYR + ATP = L-tyrosyl-tRNAtyr + PPi + AMP	6.1.1.1	tyrS	tyrosyl-tRNA synthetase			reversibility unspecified
		NMB1471	tRNAtrp + TRP + ATP = L-tryptophanyl-tRNAtrp + PPi + AMP	6.1.1.2	trpS	tryptophanyl-tRNA synthetase			reversibility unspecified
		NMB1241	tRNA(N) + ATP = tRNA(N+1) + PPi	2.7.7.25	cca	tRNA nucleotidyltransferase			reversibility unspecified
		NMB1358	GLN + glutamyl-tRNA(gln) + ATP = GLU + glutaminyl-tRNA-gln + phosphate + ADP	6.3.5.7	gatB	Glu-tRNA(Gln) amidotransferase, subunit B			reversibility unspecified
		NMB1355	GLN + glutamyl-tRNA(gln) + ATP = GLU + glutaminyl-tRNA-gln + phosphate + ADP	6.3.5.7	gatC	glutamyl-tRNA (Gln) amidotransferase subunit C, putative	Y		reversibility unspecified
		NMB0795	H2O + N-substituted aminoacyl-tRNA = a tRNA + a N-substituted amino acid	3.1.1.29	pth	peptidyl-tRNA hydrolase			reversibility unspecified
		NMB1499	phosphate + tRNA(N+1) = a ribonucleoside diphosphate + tRNA(N)	2.7.7.58	rph	ribonuclease PH
		NMB0576	L-glutamyl-tRNAglt + NADPH = glutamate-1-semialdehyde + NADP+ + tRNAglt	1.-.-.-	hemA	glutamyl-tRNA reductase			reversibility unspecified
		NMB0111	FTHF + H2O + L-methionyl-tRNAmet = tRNAfmet + THF	2.1.2.9	fmt	methionyl-tRNA formyltransferase			reversibility unspecified
		NMB0719	queuine + tRNA containing guanine = guanine + tRNA containing queunine	2.4.2.29	tgt	queuine tRNA-ribosyltransferase			reversibility unspecified
		NMB0935	a tRNA + D3-isopentenyl-PP = tRNA containing 6-Isopentenyladenosine + PPi	2.5.1.8	miaA	tRNA delta(2)-isopentenylpyrophosphate transferase			reversibility unspecified
		NMB0935	a tRNA + dimethylallyl-PPi = prenyl-tRNA + PPi	2.5.1.8	miaA	tRNA delta(2)-isopentenylpyrophosphate transferase			reversibility unspecified
		NMB1556	a tRNA + S-adenosyl-L-methionine = S-adenosyl-homocysteine + tRNA containing 5-methylaminomethyl-2-thiouridylate	2.1.1.61	trmU	tRNA (5-methylaminomethyl-2-thiouridylate)-methyltransferase			reversibility unspecified
		NMB0590	a tRNA + S-adenosyl-L-methionine = S-adenosyl-homocysteine + tRNA containing N1-methylguanine	2.1.1.31	trmD	tRNA (guanine-N1)-methyltransferase			reversibility unspecified
		NMB1373		no EC	rbfA	ribosome-binding factor A
		NMB0187		no EC	frr	ribosome recycling factor
	Protein assembly
		General	a ASP + b GLU + c SER + 0.018 HIS + e GLY + f THR + g ALA + h ARG + I TYR + j VAL + k MET + l PHE + m ILE + n LEU + o LYS + p PRO + q ASN + r TRP + s CYS + t GLN + 4.306 ATP + 3.306 H2O > + 4.306 ADP + 4.306 Pi + u H	General
	126	LUMP68	0.051 ASP + 0.076 GLU + 0.044 SER + 0.018 HIS + 0.093 GLY + 0.047 THR + 0.149 ALA + 0.051 ARG + 0.019 TYR + 0.072 VAL + 0.026 MET + 0.033 PHE + 0.048 ILE + 0.076 LEU + 0.054 LYS + 0.035 PRO + 0.04 ASN + 0.012 TRP + 0.009 CYS + 0.048 GLN + 4.306 ATP + 3.306 H2O > 1 PROT084 + 4.306 ADP + 4.306 Pi + 3.551 H
Lipid
		General	a PA + b PE + c PG > LIPID	General
	127	LUMP69	0.10913 PA + 0.71561 PE + 0.17525 PG > LIPID
Biomass
			a PROT + b LIPID + c PEPTIDO + d LPS + e DNA + f RNA + 13.97 ATP + 13.97 H2O > BIOMASS + 13.97 ADP + 13.97 Pi + 13.97 H	General
	128	LUMP70	0.92510 PROT + 0.02580 LIPID + 0.00297 PEPTIDO + 0.00305 LPS + 0.00249 DNA + 0.04060 RNA + 13.27 ATP + 13.27 H2O > BIOMASS + 13.27 ADP + 13.27 Pi + 13.27 H
MEMBRANE TRANSPORT
A complete overview of all annotated transport functions is given below
Substrate
	129	NMB0535	GLC_ext + H_ext > GLC + H		gluP	glucose/galactose transporter
Ions and gases
	130		CO2 > CO2_ext						Diffusional transport
	131	see below	H = H_ext
	132	NMB0615	NH3_ext > NH3		amtB	ammonium transporter (AmtB), putative	Y
	133		O2_ext > O2						Diffusional transport
	134	NMB0378	Pi_ext + H_ext > Pi + H		NMB0378	phosphate permease, putative	Y
	135	NMB0879	THS_ext + ATP + H2O > THS + ADP + Pi + H		cysA	Sulfate/thiosulfate import ATP-binding protein cysA
	136	NMB0879	SO4 + 2 H_ext + ATP + H2O > SO4_ext + ADP + Pi + 2 H		cysA	Sulfate/thiosulfate import ATP-binding protein cysA
	137		H2S > HS-_ext + H_ext						Diffusional transport
Amino acids						see below
	138	see below	GLU_ext + H_ext > GLU + H
	139	see below	GLN_ext + H_ext > GLN + H
	140	see below	PRO_ext + H_ext > PRO + H
	141	see below	ASP_ext + H_ext > ASP + H
	142	see below	ASN_ext + H_ext > ASN + H
	143	see below	ARG_ext + H_ext > ARG + H
	144	see below	THR_ext + H_ext > THR + H
	145	see below	LYS_ext + H_ext > LYS + H
	146	see below	ILE_ext + H_ext > ILE + H
	147	see below	MET_ext + H_ext > MET + H
	148	see below	SER_ext + H_ext > SER + H
	149	see below	CYS_ext + H_ext > CYS + H
	150	see below	GLY_ext + H_ext > GLY + H
	151	see below	VAL_ext + H_ext > VAL + H
	152	see below	LEU_ext + H_ext > LEU + H
	153	see below	ALA_ext + H_ext > ALA + H
	154	see below	HIS_ext + H_ext > HIS + H
	155	see below	PHE_ext + H_ext > PHE + H
	156	see below	TYR_ext + H_ext > TYR + H
	157	see below	TRP_ext + H_ext > TRP + H
		NMB0085	GLU_ext + ATP + H2O > GLU + ADP + Pi + H			sodium/glutamate symporter
		NMB0402	PRO_ext + ATP + H2O > PRO + ADP + Pi + H			sodium/proline symporter
		NMB0177	ALA_ext + ATP + H2O > ALA + ADP + Pi + H			sodium/alanine symporter, putative
		NMB2031	TRP_ext + ATP + H2O > TRP + ADP + Pi + H			tryptophan transporter
Carbohydrates & metabolism products
	158	NMB0543, NMB1712	LAC_ext + H_ext > LAC + H		lctP	L-lactate permease, putative, Lactate Permease (LctP) Family
	159		ETH > ETH_ext						Diffusional transport
	160	NMB2133	ACE + H > ACE_ext + H_ext			sodium/dicarboxylate symporter
Protein export
	161	see below	PROT > PROT_ext			see below
MEMBRANE TRANSPORT
			Function	EC number	Gene Name	Annotated function		Cofactor	Remarks
ATP-Dependent
	The ATP-binding Cassette (ABC) Superfamily
		NMB0356	Unknown			ABC transporter, ATP-binding protein
		NMB0355	Unknown			conserved hypothetical protein (transporter?)
		NMB0387	Unknown			ABC transporter, ATP-binding protein
		NMB1051	Unknown			ABC transporter, ATP-binding protein
		NMB1226	Unknown			ABC transporter, ATP-binding protein
		NMB1240	Unknown			ABC transporter, ATP-binding protein
		NMB0789	Amino acid transport (AA_ext + ATP + H2O > AA + ADP + Pi + H)			amino acid ABC transporter, ATP-binding protein
		NMB0788	Amino acid transport (AA_ext + ATP + H2O > AA + ADP + Pi + H)		gltK	amino acid ABC transporter, permease protein
		NMB0787	Amino acid transport (AA_ext + ATP + H2O > AA + ADP + Pi + H)			amino acid ABC transporter, periplasmic amino acid-binding protein
		NMB0074	capsule polysaccharide transport		ctrD	capsule polysaccharide export ATP-binding protein CtrD
		NMB0073	capsule polysaccharide transport		ctrC	capsule polysaccharide export inner-membrane protein CtrC
		NMB0007	cell division		ftsE	cell division ATP-binding protein FtsE
		NMB1234	cell division, lipoprotein releasing		ftsE fam	ABC transporter, ATP-binding protein
		NMB0008	cell division		ftsX	cell division protein FtsX, putative	Y
		NMB1235	cell division		ftsx fam	conserved hypothetical protein
		NMB0579	copper ion Cu(II) transport			copper ABC transporter, ATP-binding protein
		NMB0578	copper ion Cu(II) transport			copper ABC transporter, periplasmic copper-binding protein
		NMB1948	D-methionine transport		MetN	ABC transporter, ATP-binding protein
		NMB1947	D-methionine transport		MetI	ABC transporter, permease protein
		NMB1946	D-methionine transport		MetQ	outer membrane lipoprotein
		NMB0549	efflux transport			ABC transporter, ATP-binding protein, permease protein			contains both an ABC and a membrane domain as one polypeptide
		NMB0696	AA_ext + ATP + H2O > AA + ADP + Pi + H	3.6.3.21	gltL	amino acid ABC transporter, ATP-binding protein
		NMB1509	AA_ext + ATP + H2O > AA + ADP + Pi + H		gltK	amino acid ABC transporter, permease protein
		NMB1612	AA_ext + ATP + H2O > AA + ADP + Pi + H		gltI	amino acid ABC transporter, periplasmic amino acid-binding protein
		NMB0632	iron(III) transport		fbpC	iron(III) ABC transporter, ATP-binding protein
		NMB0633	iron(III) transport		fbpB	iron(III) ABC transporter, permease protein
		NMB0634	iron(III) transport		(afuA)	iron(III) ABC transporter, periplasmic binding protein
		NMB1880	iron(III) transport			ABC transporter, periplasmic solute-binding protein, putative	Y
		NMB1993	iron(III) transport		fhuC	iron(III) ABC transporter, ATP-binding protein
		NMB1990	iron(III) transport		fhuB	ABC transporter, permease protein
		NMB1991	iron(III) transport		fhuB	ABC transporter, permease protein
		NMB1989	iron(III) transport		fhuD	iron(III) ABC transporter, periplasmic binding protein
		NMB1400	leukotoxin (Lipid A) secretion		msbA	ABC transporter family protein			Wooldridge KG ,Kizil M ,Wells DB ,Ala'aldeen DA, Unusual genetic organization of a functional type I protein secretion system in Neisseria meningitidis, Infect Immun 2005 Sep ; 9(73):5554-67.
		NMB1919	lipid A/multidrug secretion		msbA	ABC transporter, ATP-binding protein			contains both an ABC and a membrane domain as one polypeptide
		NMB0264	lipid A/multidrug secretion		msbA	ABC transporter, ATP-binding protein			contains both an ABC and a membrane domain as one polypeptide
		NMB1077	multidrug secretion			ABC transporter, ATP-binding protein			contains both an ABC and a membrane domain as one polypeptide
		NMB0103	protein secretion			bacteriocin resistance protein, putative	Y
		NMB0855	protein secretion			bacteriocin resistance protein, putative	Y
		NMB0582	protein secretion			bacteriocin resistance protein, putative	Y
		NMB0610	spermidine/putrescine transport		potA	spermidine/putrescine ABC transporter, ATP-binding protein
		NMB0612	spermidine/putrescine transport		potC	spermidine/putrescine ABC transporter, permease protein
		NMB0611	spermidine/putrescine transport		potB	spermidine/putrescine ABC transporter, permease protein
		NMB0623	spermidine/putrescine transport		potD	spermidine/putrescine ABC transporter, periplasmic spermidine/putrescine-binding protein
		NMB2042	spermidine/putrescine transport			spermidine/putrescine ABC transporter, ATP-binding protein
		NMB1594	spermidine/putrescine transport		potD	spermidine/putrescine ABC transporter, periplasmic spermidine/putrescine-binding protein
		NMB0462	spermidine/putrescine transport		potD	spermidine/putrescine ABC transporter, periplasmic spermidine/putrescine-binding protein
		NMB0879	sulfate transport		cysA	Sulfate/thiosulfate import ATP-binding protein cysA
		NMB0881	sulfate transport		cysW	sulfate ABC transporter, permease protein
		NMB0880	sulfate transport		cysU	sulfate ABC transporter, permease protein
		NMB1017	sulfate transport		cysP	sulfate ABC transporter, periplasmic sulfate-binding protein
		NMB2026	thiamine transport		thiP	thiamine ABC transporter, permease protein
		NMB0041	thiamine transport		tpbA	thiamine ABC transporter, periplasmic solute-binding protein
		NMB1966	Unknown (toluene tolerance?)		yrbF	ABC transporter, ATP-binding protein
		NMB1965	Unknown (toluene tolerance?)		yrbE	conserved hypothetical protein
		NMB1963	Unknown (toluene tolerance?)			conserved hypothetical protein
		NMB1964	Unknown (toluene tolerance?)		yrbD	conserved hypothetical protein
		NMB0588	zinc/manganese ion transport		znuC	zinc/manganese ABC transporter, ATP-binding protein
		NMB0587	zinc/manganese ion transport		znuB	zinc/manganese membrane protein
		NMB0586	zinc/manganese ion transport		znuA	zinc/manganese substrate-binding protein, putative	Y
	The H+- or Na+-translocating F-type, V-type and A-type ATPase (F-ATPase) Superfamily
		NMB1933	H transport		atpC	ATP synthase F1, epsilon subunit
		NMB1934	H transport		atpD	ATP synthase F1, beta subunit
		NMB1935	H transport		atpG	ATP synthase F1, gamma subunit
		NMB1936	H transport		atpA	ATP synthase F1, alpha subunit
		NMB1937	H transport		atpH	ATP synthase F1, delta subunit
		NMB1938	H transport		atpF	ATP synthase F0, B subunit
		NMB1939	H transport		atpE	ATP synthase F0, C subunit
		NMB1940	H transport		atpB	ATP synthase F0, A subunit
		NMB1941	H transport			F0F1-type ATP synthase, subunit I, putative	Y
	The P-type ATPase (P-ATPase) Superfamily
		NMB1042	copper ion transport			cation transport ATPase, E1-E2 family
		NMB1325	copper ion transport			cation transport ATPase, E1-E2 family
Ion Channels
		NMB0982	chloride ion transport			chloride channel protein-related protein, Chloride Channel (ClC) Family
		NMB2006	chloride ion transport			chloride channel protein-related protein, Chloride Channel (ClC) Family
		NMB0042	mechanosensitive ion transport			small-conductance mechanosensitive ion channel, Small Conductance Mechanosensitive Ion Channel (MscS) Family
		NMB0213	mechanosensitive ion transport			small-conductance mechanosensitive ion channel, Small Conductance Mechanosensitive Ion Channel (MscS) Family
Phosphotransferase System (PTS)
		NMB2044	carbohydrate transport & metabolism			phosphoenolpyruvate-protein phosphotransferase (enzyme I)			Acts only on histidine residues in specific phosphocarrier proteins of low molecular mass (9.5 kDa) involved in bacterial sugar transport
		NMB2045	carbohydrate transport & metabolism			phosphocarrier protein (HPr)			HPr is a central component of the bacterial phosphoenolpyruvate sugar phosphotransferase system (PTS). The PTS catalyses the phosphorylation of sugar substrates during their translocation across the cell membrane. The phosphoryl group from phosphoenolpyruvate is transferred to HPr by enzyme I (EI).
		NMB0736	carbohydrate transport & metabolism			PTS system, nitrogen regulatory IIA protein, fructose/mannitol specific			This family is one of four structurally and functionally distinct group IIA PTS system cytoplasmic enzymes, necessary for the uptake of carbohydrates across the cytoplasmic membrane and their phosphorylation.
		NMB2046	carbohydrate transport & metabolism			PTS system, IIAB component, mannose/sorbose specific			This family is one of four structurally and functionally distinct group IIA PTS system cytoplasmic enzymes, necessary for the uptake of carbohydrates across the cytoplasmic membrane and their phosphorylation. IIA subunits receive phosphoryl groups from HPr and transfer them to IIB subunits, which in turn phosphorylate the substrate.
Secondary Transporters
		NMB1719	aminobenzoyl-glutamate transport			efflux pump component MtrF, p-Aminobenzoyl-glutamate Transporter (AbgT) Family
		NMB0177	sodium ion/alanine transport			sodium/alanine symporter, putative , Alanine or Glycine:Cation Symporter (AGCS) Family	Y
		NMB0194	sodium ion/amino acid transport			amino acid symporter, putative, Alanine or Glycine:Cation Symporter (AGCS) Family
		NMB1647	sodium ion/amino acid transport			amino acid symporter, putative, Alanine or Glycine:Cation Symporter (AGCS) Family	Y
		NMB0615	ammonium transport		amtB	ammonium transporter AmtB, putative, Ammonium Transporter (Amt) Family	Y
		NMB0705	sodium ion/bile acid transport			Bile Acid:Na+ Symporter (BASS) Family			This family consists of Na+/bile acid co-transporters. These transmembrane proteins function in the liver in the uptake of bile acids from portal blood plasma a process mediated by the co-transport of Na+.
		NMB1277	glycine betaine/carnitine/choline transport			Betaine/Carnitine/Choline Transporter (BCCT) Family
		NMB1955	cadmium ion transport			cadmium resistance transporter, Cadmium Resistance (CadD) Family
		NMB1732	cation efflux			putative transporter, Cation Diffusion Facilitator (CDF) Family	Y		Cation efflux family. Members of this family are integral membrane proteins, that are found to increase tolerance to divalent metal ions such as cadmium, zinc, and cobalt. These proteins are thought to be efflux pumps that remove these ions from cells.
		NMB1794	magnesium ion/citrate transport			citrate transporter, Citrate-Mg2+:H+ (CitM) Citrate-Ca2+:H+ (CitH) Symporter (CitMHS) Family
		NMB0716	sodium ion/proton transport			hypothetical protein, Monovalent Cation:Proton Antiporter-1 (CPA1) Family
		NMB0209	potassium ion efflux			glutathione-regulated potassium-efflux system protein , Monovalent Cation:Proton Antiporter-2 (CPA2) Family
		NMB2133	sodium ion/dicarboxylate transport			sodium/dicarboxylate symporter family protein, Dicarboxylate/Amino Acid:Cation (Na+ or H+) Symporter (DAACS) Family
		NMB0470	2-oxoglutarate/malate transport			C4-dicarboxylate transporter, Divalent Anion:Na+ Symporter (DASS) Family
		NMB0792	sodium ion:dicarboxylate/sulfate transport			transporter, NadC family
		NMB0393	multidrug/quaternary ammonium compound transport			multidrug resistance protein, Drug/Metabolite Transporter (DMT) Superfamily			This family is the Small Multidrug Resistance (SMR) family. Several members have been shown to export a range of toxins, including ethidium bromide and quaternary ammonium compounds, through coupling with proton influx.
		NMB0444	drug/metabolite transport ?			conserved hypothetical protein, Drug/Metabolite Transporter (DMT) Superfamily
		NMB0764	amino acid metabolite efflux			conserved hypothetical protein, Drug/Metabolite Transporter (DMT) Superfamily			Carbohydrate transport and metabolism / Amino acid transport and metabolism / General function prediction only
		NMB1459	drug/metabolite transport ?			conserved hypothetical protein, Drug/Metabolite Transporter (DMT) Superfamily
		NMB1593	drug/metabolite transport ?			conserved hypothetical protein, Drug/Metabolite Transporter (DMT) Superfamily
		NMB1840	drug/metabolite transport ?			conserved hypothetical protein, Drug/Metabolite Transporter (DMT) Superfamily
		NMB0085	sodium ion/glutamate transport			sodium/glutamate symporter, Glutamate:Na+ Symporter (ESS) Family
		NMB2027	gluconate transport			gluconate permease, Gluconate:H+ Symporter (GntP) Family			This is a family of integral membrane permeases that are involved in gluconate uptake. E. coli contains several members of this family including GntU, a low affinity transporter and GntT, a high affinity transporter
		NMB2064	gluconate transport?			conserved hypothetical protein, Gluconate:H+ Symporter (GntP) Family
		NMB0388	proton/sodium ion:sugar transport			sugar transporter, putative, Glycoside-Pentoside-Hexuronide (GPH):Cation Symporter Family	Y
		NMB2031	tryptophan transport			tryptophan transporter, Hydroxy/Aromatic Amino Acid Permease (HAAAP) Family
		NMB0543	L-lactate transport		lctP	L-lactate permease, putative, Lactate Permease (LctP) Family	Y		Exley RM ,Goodwin L ,Mowe E ,Shaw J ,Smith H ,Read RC ,Tang CM, Neisseria meningitidis lactate permease is required for nasopharyngeal colonization, Infect Immun 2005 Sep ; 9(73):5762-6.
		NMB1712	L-lactate transport		lctP	L-lactate permease-related protein, (LctP) Family
		NMB0892	branched-chain amino acid efflux		azlC	AzlC-related protein, Branched Chain Amino Acid Exporter (LIV-E) Family
		NMB0319	multidrug efflux			fatty acid efflux system protein, Major Facilitator Superfamily (MFS)
		NMB0360	AmpG homolog			AmpG-related protein, Major Facilitator Superfamily (MFS)
		NMB0445	bicyclomycin efflux			bicyclomycin resistance protein, Major Facilitator Superfamily (MFS)
		NMB0535	glucose/galactose transport		gluP	glucose/galactose transporter, Major Facilitator Superfamily (MFS)
		NMB1362	oxalate/formate transport			oxalate/formate antiporter, Major Facilitator Superfamily (MFS)
		NMB1435	drug efflux			drug resistance translocase family protein, Major Facilitator Superfamily (MFS)
		NMB1461	multidrug efflux			drug resistance translocase family protein, Major Facilitator Superfamily (MFS)
		NMB0277	virulence factor MviN homolog			virulence factor MviN, Multidrug/Oligosaccharidyl-lipid/Polysaccharide (MOP) Flippase Superfamily			Membrane protein involved in the export of O-antigen and teichoic acid (General function prediction only)
		NMB0812	multidrug efflux			conserved hypothetical protein, Multidrug/Oligosaccharidyl-lipid/Polysaccharide (MOP) Flippase Superfamily
		NMB1818	polysaccharide transport			lipopolysaccharide biosynthesis protein, putative, Multidrug/Oligosaccharidyl-lipid/Polysaccharide (MOP) Flippase Superfamily	Y
		NMB2067	cytosine/purine transport			conserved hypothetical protein, Nucleobase:Cation Symporter-1 (NCS1) Family
		NMB0428	xanthine/uracil transport			conserved hypothetical protein, Nucleobase:Cation Symporter-2 (NCS2) Family
		NMB0930	xanthine/uracil transport			xanthine/uracil permease family protein, Nucleobase:Cation Symporter-2 (NCS2) Family
		NMB1315	uracil transport			uracil permease, Nucleobase:Cation Symporter-2 (NCS2) Family
		NMB0531	sodium ion/proton transport			conserved hypothetical protein, NhaC Na+:H+ Antiporter (NhaC) Family
		NMB0536	sodium ion/proton transport			Na+/H+ antiporter, NhaC Na+:H+ Antiporter (NhaC) Family
		NMB0227	manganese ion transport?			conserved hypothetical protein, Metal Ion (Mn2+-iron) Transporter (Nramp) Family			Mn2+ and Fe2+ transporters of the NRAMP family [Inorganic ion transport and metabolism]
		NMB1707	sodium/chloride ion transport			sodium- and chloride-dependent transporter , Neurotransmitter:Sodium Symporter (NSS) Family
		NMB1975	sodium/chloride ion transport			sodium- and chloride-dependent transporter , Neurotransmitter:Sodium Symporter (NSS) Family
		NMB0060	oligopeptide transport			conserved hypothetical protein, Oligopeptide Transporter (OPT) Family
		NMB1789	protein transport (Sec dependent pathway)		secB	protein-export protein SecB
		NMB1535	protein transport (Sec dependent pathway)		secA	preprotein translocase SecA subunit
		NMB0162	protein transport (Sec dependent pathway)		secY	preprotein translocase SecY subunit
		NMB0125	protein transport (Sec dependent pathway)		secE	preprotein translocase SecE subunit
		NMB1888	protein transport (Sec dependent pathway)		secG	protein-export membrane protein SecG
		NMB0607	protein transport (Sec dependent pathway)		secD	protein-export membrane protein SecD, Resistance-Nodulation-Cell Division (RND) Superfamily
		NMB0608	protein transport (Sec dependent pathway)		secF	protein-export membrane protein SecF, Resistance-Nodulation-Cell Division (RND) Superfamily
		NMB0606	protein transport (Sec dependent pathway)		yajC	preprotein translocase YajC subunit
		NMB1907	protein transport (Sec dependent pathway)		yidC	preprotein translocase YidC subunit, 60 kd inner-membrane protein, Cytochrome Oxidase Biogenesis (Oxa1) Family
		NMB0765	protein transport (Signal peptidase)	3.4.21.89	lepB	signal peptidase I			Cleavage of hydrophobic, N-terminal signal or leader sequences from secreted and periplasmic proteins
		NMB1832	protein transport (Signal peptidase)	3.4.23.36	lspA	signal peptidase II			Release of signal peptides from bacterial membrane prolipoproteins including murein prolipoprotein.
		NMB0045	protein export (signal recognition particle dependent pathway)		SRPR	signal recognition particle protein
		NMB0295	protein export (signal recognition particle dependent pathway)		SRP54	signal recognition particle, subunit SRP54
		NA	protein export (twin-arginine translocation system)		TatA	sec-independent protein translocase protein TatA, Twin Arginine Targeting (Tat) Family
		NMB0600	protein export (twin-arginine translocation system)		TatB	sec-independent protein translocase protein TatB, putative, Twin Arginine Targeting (Tat) Family	Y
		NMB0599	protein export (twin-arginine translocation system)		TatC	sec-independent protein translocase protein TatC, putative, Twin Arginine Targeting (Tat) Family	Y
		NA	protein export (twin-arginine translocation system)		TatE	sec-independent protein translocase protein TatE, Twin Arginine Targeting (Tat) Family
		NMB0601	protein export (twin-arginine translocation system)			conserved hypothetical protein, Twin Arginine Targeting (Tat) Family	Y
		NMB0378	inorganic phosphate (Pi) transport			phosphate permease, putative , Inorganic Phosphate Transporter (PiT) Family	Y
		NMB2136	dipeptide/tripeptide:proton transport			peptide transporter, Proton-dependent Oligopeptide Transporter (POT) Family
		NMB1715	multidrug efflux			multiple transferable resistance system protein MtrD, Resistance-Nodulation-Cell Division (RND) Superfamily			Members of this family are integral membrane proteins. Some are involved in drug resistance.
		NMB0402	sodium ion/proline transport			sodium/proline symporter, Solute:Sodium Symporter (SSS) Family
		NMB1603	tellurite, C4-dicarboxylate transporter/malic acid transport			tellurite resistance protein, putative, Telurite-resistance/Dicarboxylate Transporter (TDT) Family	Y
		NMB0661	potassium ion transport (uptake)			symmetrical/Trk system potassium uptake protein TrkG, fusion , K+ Transporter (Trk) Family
		NMB0537	magnesium and cobalt transport, putative			conserved hypothetical protein, magnesium and cobalt transporter, putative	Y
Unclassified
		NMB0034	lead transport (uptake)			conserved hypothetical protein, Iron/Lead Transporter (IRT) Superfamily
		NMB1271	mercuric ion, copper transport			mercury transport periplasmic protein, putative, MerTP Mercuric Ion (Hg2+) Permease (MerTP) Family	Y		Members of this family probably transport Mg2+ or other divalent cations into the cell.
		NMB1999	magnesium ion transport		mgtE	magnesium transporter , Mg2+ Transporter-E (MgtE) Family
		NMB1219	Unknown			transporter, putative	Y
		NMB1515	Unknown			transporter, putative	Y
		NMB1729	Unknown			biopolymer transport protein ExbB
		NMB1728	Unknown			biopolymer transport protein ExbD

## Sheet: simplified model
Simplified model Neisseria meningitidis serogroup B
-	Underdetermined reactions isolated using singular value decomposition are diplayed in bold
-	Due to slight differences in measured biomass composition, stoichiometric coefficients in assembly reactions are slightly different between the two experiments.
-	Fluxes were calculated using the reaction set of the corresponding experiment. The reaction set of experiment 1 is given below.
Pathway	RNo.	Reaction
TCA CYCLE
	1	OXA + ACCOA + H2O > CIT + COA + H
	2	CIT + NADP > AKG + CO2 + NADPH
	3	AKG + COA + NAD + H > SUCCOA + NADH + CO2
	4	SUCCOA + Pi + ADP > SUC + COA + ATP + H
	5	SUC + FAD > FADH2 + FUM
	6	FUM + H2O > MAL
	7	MAL + FAD > FADH2 + OXA
EMP PATHWAY (glycolysis, gluconeogenesis)
	8	GLC + ATP > G6P + ADP + H
	9	G6P > F6P
	10	GAP > GLP
	11	GAP + GLP + H2O > F6P + Pi
	12	GAP + Pi + NAD + ADP > 3PG + ATP + NADH
	13	3PG > PEP + H2O + H
	14	PEP + ADP + H > PYR + ATP
	15	PEP + CO2 + H2O > OXA + Pi + H
	16	PYR + ATP + H2O > PEP + AMP + Pi + 2 H
PENTOSE PHOSPHATE PATHWAY
	17	G6P + NADP + H2O > 6PG + NADPH + 2 H
	18	6PG + NADP > RU5P + CO2 + NADPH
	19	RU5P > R5P
	20	RU5P > X5P + H
	21	X5P + R5P > S7P + GAP
	22	F6P + GAP > E4P + X5P + H
	23	S7P + GAP + H > E4P + F6P
ENTNER DOUDOROFF
	24	6PG > HD6PG + H2O
	25	HD6PG > GAP + PYR
PYRUVATE METABOLISM
	26	PYR + COA + NAD > ACCOA + CO2 + NADH
	27	LAC + NAD > PYR + NADH + H
	28	MAL + NAD > PYR + CO2 + NADH
	29	ACCOA + Pi > AC-P + COA
	30	AC-P + ADP > ACE + ATP
	31	ACE + COA + ATP + H > ACCOA + AMP + PPi
AMINO ACIDS
	32	2 H + AKG + NH3 + NADPH > GLU + NADP + H2O
	33	GLU + NH3 + ATP > GLN + Pi + ADP + H
	34	GLN + CO2 + 2 H2O + 2 ATP > CARBP + GLU + Pi + 2 ADP + H
	35	GLU + ATP + 2 NADPH + H > PRO + ADP + Pi + 2 NADP + H2O
	36	OXA + GLU > ASP + AKG
	37	FUM + NH3 + H > ASP
	38	ASP + O2 + H2O > OXA + H2O2 + NH3 + H
	39	ASP + NH3 > ASN + H2O
	40	ASP + 2 ATP + CARBP + NADPH + 2 GLU > ARG + FUM + AKG + AMP + PPi + H + 2 Pi + ADP + NADP
	41	ASP + ATP + NADPH + H > ASP4SA + Pi + NADP + ADP
	42	ASP4SA + H + NADPH > HSER + NADP
	43	HSER + ATP + H2O > THR + Pi + ADP + 2 H
	44	ASP4SA + PYR + NADH + SUCCOA + GLU > mDAP + SUC + AKG + COA + H + NAD
	45	mDAP + H > LYS + CO2
	46	THR > OBUT + NH3
	47	OBUT + NADPH + H + GLU + PYR > ILE + AKG + NADP + H2O + CO2
	48	HSER + ACCOA + H2S > HCYS + ACE + COA + 2 H
	49	5MTHF + HCYS > THF + MET
	50	SER + ACCOA + H2S > CYS + ACE + COA + H
	51	SO4 + 2 ATP + H2O + RTR > SO3 + H + ADP + Pi + AMP + PPi + OTR
	52	THS + O2 + H2O > 2 SO3 + 2 H
	53	SO3 + 3 NADPH + 5 H > H2S + 3 NADP + 3 H2O
	54	SER > PYR + NH3
	55	3PG + NAD + GLU + H2O > SER + AKG + Pi + NADH + 3 H
	56	THF + SER > METHF + GLY + H2O
	57	2 PYR + NADPH + 2 H > IVA + H2O + CO2 + NADP
	58	IVA + GLU > VAL + AKG + H
	59	IVA + ACCOA + H2O + NAD + GLU > LEU + AKG + COA + NADH + 2 H + CO2
	60	VAL + PYR > IVA + ALA
	61	R5P + ATP > PRPP + AMP + H
	62	PRPP + ATP + 3 H2O + GLN + 3 NAD > HIS + 3 NADH + 2 PPi + AICAR + AKG + Pi
	63	E4P + 2 PEP + NADPH + ATP > CHOR + 4 Pi + NADP + ADP
	64	CHOR > PRE
	65	PRE + GLU > PHE + AKG + CO2 + H2O
	66	PRE + NAD + GLU > TYR + AKG + H + CO2 + NADH
	67	CHOR + GLN + H > ANT + GLU + PYR
	68	PRPP + ANT + SER + H > TRP + 2 H2O + PPi + CO2 + GAP
CARBOHYDRATES
	69	G6P > G1P
ENERGY METABOLISM
	70	ATP + H2O > Pi + ADP + H
	71	PPi + H2O > 2 Pi + 2 H
	72	O2 + 4 Pi + 2 NADH + 4 ADP + 6 H > 4 ATP + 6 H2O + 2 NAD
	73	O2 + 2 Pi + 2 FADH2 + 2 ADP + 2 H > 2 ATP + 2 FAD + 4 H2O
	74	NADPH + NAD > NADP + NADH
NUCLEOSIDES AND NUCLEOTIDES BIOSYNTHESIS
	75	PRPP + 2 GLN + 2 H2O + GLY + 4 ATP + FTHF + CO2 + ASP > AICAR + FUM + 2 GLU + PPi + 4 Pi + 4 ADP + THF + 3 H
	76	AICAR + FTHF > IMP + H2O + THF
	77	IMP + ASP + GTP > FUM + AMP + GDP + Pi + 2 H
	78	AMP + ATP > 2 ADP
	79	RTR + ATP > dATP + OTR + H2O
	80	IMP + NAD + 2 H2O + 2 ATP + GLN > GDP + ADP + H + NADH + GLU + AMP + PPi
	81	GDP + ATP > GTP + ADP
	82	RTR + GDP + ATP > dGTP + ADP + OTR + H2O
	83	CARBP + ASP + O2 + PRPP + H > UMP + CO2 + Pi + H2O + H2O2 + PPi
	84	UMP + ATP > UDP + ADP
	85	RTR + UDP + ATP > dUTP + ADP + OTR + H2O
	86	dCTP + H2O > dUTP + NH3
	87	UDP + ATP > UTP + ADP
	88	UTP + GLN + ATP + H2O > CTP + GLU + Pi + ADP + H
	89	CTP + ADP > CDP + ATP
	90	RTR + CDP + ATP > dCTP + ADP + OTR + H2O
	91	dCTP + H2O + METHF + H > dTTP + DHF + NH3
LIPID METABOLISM
	92	ATP + CMP > ADP + CDP
	93	ATP + ACCOA + ACP + CO2 + H2O > MALACP + COA + ADP + Pi + 2 H
	94	ACCOA + ACP > COA + ACACP
	95	ACACP + 5 MALACP + 5 NADPH + 4 NADH + 14 H > C12:0-3OHACP + 5 NADP + 4 H2O + 4 NAD + 5 CO2 + 5 ACP
	96	ACACP + 5 MALACP + 5 NADPH + 5 NADH + 15 H > C12:0ACP + 5 NADP + 5 H2O + 5 NAD + 5 CO2 + 5 ACP
	97	ACACP + 6 MALACP + 6 NADPH + 5 NADH + 17 H > C14:0-3OHACP + 6 NADP + 5 H2O + 5 NAD + 6 CO2 + 6 ACP
	98	ACACP + 6 MALACP + 6 NADPH + 6 NADH + 18 H > C14:0ACP + 6 NADP + 6 H2O + 6 NAD + 6 CO2 + 6 ACP
	99	ACACP + 7 MALACP + 7 NADPH + 7 NADH + 21 H > C16:0ACP + 7 NADP + 7 H2O + 7 NAD + 7 CO2 + 7 ACP
	100	ACACP + 8 MALACP + 8 NADPH + 8 NADH + 24 H > C18:0ACP + 8 NADP + 8 H2O + 8 NAD + 8 CO2 + 8 ACP
	101	ACACP + 7 MALACP + 7 NADPH + 6 NADH + 20 H > C16:1ACP + 7 NADP + 7 H2O + 6 NAD + 7 CO2 + 7 ACP
	102	ACACP + 8 MALACP + 8 NADPH + 7 NADH + 23 H > C18:1ACP + 8 NADP + 8 H2O + 7 NAD + 8 CO2 + 8 ACP
	103	GLP + NADH + H > GL3P + NAD
	104	GL3P + 0.01908 C12:0ACP + 0.07762 C14:0ACP + 0.64139 C16:1ACP + 0.97834 C16:0ACP + 0.254980 C18:1ACP + 0.02860 C18:0ACP > PA + 2 ACP
	105	CTP + PA > CDPDG + PPi
	106	CDPDG + SER > PE + CMP + CO2
CELL ENVELOPE BIOSYNTHESIS
	107	CDPDG + GL3P + H2O > PG + CMP + Pi
	108	F6P + GLN + ACCOA + UTP > UDPNAG + PPi + COA + GLU
	109	2.8 UDPNAG + 1.4 NH3 + 1.4 mDAP + 1.4 PEP + 3.8 ALA + 1.4 GLU + 1.4 H2O + 0.504 ACCOA + 12.6 ATP + 1.4 NADPH > PEPTIDO + 2.8 UTP + 0.504 COA + 12.6 ADP + 1.4 NADP + 11.2 Pi
	110	3 UDPNAG + 2 RU5P + 2 PEP + 2 C12:0ACP + 2 C12:0-3OHACP + 2 C14:0-3OHACP + 2 S7P + ACA + NH3 + G1P + UTP + 2 CTP + 4 ATP + 9 H2O + 7 H > LPS + 2 ACE + 6 ACP + 4 ADP + 3 UDP + 5 PPi + 2 CMP + 4 Pi + UMP
VITAMINS AND COFACTORS
	111	2 ATP + GLY + GLU + CYS + H > 2 ADP + 2 Pi + GSH
	112	2 H2O + GSH > CYS + GLY + GLU + 3 H
	113	H2O2 + 2 GSH > GSSG + 2 H2O
	114	OTR + H + NADPH > RTR + NADP
	115	THF + FORM + ATP > FTHF + Pi + ADP
	116	FTHF + H > MEYTHF + H2O
	117	MEYTHF + NADPH > METHF + NADP
	118	DHF + NADPH > THF + NADP
	119	METHF + H + NADH > 5MTHF + NAD
	120	THF + GLY + NADP > METHF + NH3 + CO2 + NADPH
OTHERS
	121	ACA + H + NADH > ETH + NAD
	122	ACE + NADH + 2 H > ACA + H2O + NAD
	123	2 H2O2 > O2 + 2 H2O
MACROMOLECULES AND BIOMASS ASSEMBLY
	124	0.24236 dTTP + 0.25764 dCTP + 0.25764 dGTP + 0.24236 dATP + 1.372 ATP + 2.372 H2O > DNA + PPi + 1.372 ADP + 1.372 Pi + 1.372 H
	125	0.24268 UTP + 0.25557 CTP + 0.25972 GTP + 0.64204 ATP + 1.4 H2O > RNA + PPi + 0.4 ADP + 0.4 Pi + 0.4 H
	126	0.051 ASP + 0.076 GLU + 0.044 SER + 0.018 HIS + 0.093 GLY + 0.047 THR + 0.149 ALA + 0.051 ARG + 0.019 TYR + 0.072 VAL + 0.026 MET + 0.033 PHE + 0.048 ILE + 0.076 LEU + 0.054 LYS + 0.035 PRO + 0.04 ASN + 0.012 TRP + 0.009 CYS + 0.048 GLN + 4.306 ATP + 3.306 H2O > 1 PROT + 4.306 ADP + 4.306 Pi + 3.551 H
	127	0.10913 PA + 0.71561 PE + 0.17525 PG > LIPID
	128	0.93555 PROT + 0.022120 LIPID + 0.00256 PEPTIDO + 0.002624 LPS + 0.002141 DNA + 0.034943 RNA + 13.27 ATP + 13.27 H2O > BIOMASS + 13.27 ADP + 13.27 Pi + 13.27 H
MEMBRANE TRANSPORT
	129	GLC_ext + H_ext > GLC + H
	130	CO2 > CO2_ext
	131	H > H_ext
	132	NH3 > NH3_ext
	133	O2_ext > O2
	134	Pi_ext + H_ext > Pi + H
	135	THS_ext + ATP + H2O > THS + ADP + Pi + H
	136	SO4_ext + ATP + H2O > SO4 + ADP + Pi + H
	137	H2S > HS-_ext + H_ext
	138	GLU_ext + H_ext > GLU + H
	139	GLN_ext + H_ext > GLN + H
	140	PRO_ext + H_ext > PRO + H
	141	ASP_ext + H_ext > ASP + H
	142	ASN_ext + H_ext > ASN + H
	143	ARG_ext + H_ext > ARG + H
	144	THR_ext + H_ext > THR + H
	145	LYS_ext + H_ext > LYS + H
	146	ILE_ext + H_ext > ILE + H
	147	MET_ext + H_ext > MET + H
	148	SER_ext + H_ext > SER + H
	149	CYS_ext + H_ext > CYS + H
	150	GLY_ext + H_ext > GLY + H
	151	VAL_ext + H_ext > VAL + H
	152	LEU_ext + H_ext > LEU + H
	153	ALA_ext + H_ext > ALA + H
	154	HIS_ext + H_ext > HIS + H
	155	PHE_ext + H_ext > PHE + H
	156	TYR_ext + H_ext > TYR + H
	157	TRP_ext + H_ext > TRP + H
	158	LAC_ext + H_ext > LAC + H
	159	ETH > ETH_ext
	160	ACE + H > ACE_ext + H_ext
	161	PROT > PROT_ext

## Sheet: abbreviations
Metabolite abbreviation	Metabolite name
OXA	Oxaloacetate
ACCOA	Acetyl-CoA
H2O	water
CIT	Citrate
COA	coenzyme A
H	H+
ACO	cis-Aconitate
ICIT	Isocitrate
NADP	Nicotinamide adenine dinucleotide phosphate oxidized
AKG	2-Oxoglutarate (alpha-ketoglutarate)
CO2	carbondioxide
NADPH	Nicotinamide adenine dinucleotide phosphate reduced
ThPP	Thiamin diphosphate
HPThPP	3-Carboxy-1-hydroxypropyl-ThPP
LA	Lipoamide
SUCDHLA	S-Succinyldihydrolipoamide
DHLA	Dihydrolipoamide
SUCCOA	Succinyl-CoA
NAD	Nicotinamide adenine dinucleotide oxidized
NADH	Nicotinamide adenine dinucleotide reduced
Pi	Orthophosphate
ADP	Adenosine diphosphate
SUC	Succinate
ATP	Adenosine triphosphate
FAD	flavin adenine dinucleotide oxidized
FADH2	flavin adenine dinucleotide reduced
FUM	Fumarate
MAL	(S)-Malate
GLC	ß-D-Glucose
aGLC	alpha-D-Glucose
G6P	alpha-D-Glucose 6-phosphate
F6P	ß-D-Fructose 6-phosphate
GAP	D-Glyceraldehyde 3-phosphate
GLP	Glycerone phosphate
F16P	ß-D-Fructose 1,6-bisphosphate
3PGLP	3-Phospho-D-glyceroyl phosphate
3PG	3-Phospho-D-glycerate
2-PG	2-Phospho-D-glycerate
PEP	Phosphoenolpyruvate
PYR	Pyruvate
AMP	Adenosine monophosphate
GLAC6P	D-Glucono-1,5-lactone 6-phosphate
6PG	6-Phospho-D-gluconate
GLUCA	D-Gluconic acid
RU5P	D-Ribulose 5-phosphate
R5P	D-Ribose 5-phosphate
X5P	D-Xylulose 5-phosphate
S7P	Sedoheptulose 7-phosphate
E4P	D-Erythrose 4-phosphate
HD6PG	2-Dehydro-3-deoxy-6-phospho-D-gluconate
HEThPP	2-(alpha-Hydroxyethyl)thiamine diphosphate
ACDHLA	S-Acetyldihydrolipoamide
DLAC	(R)-Lactate, D-Lactate
LLAC	(S)-Lactate
LAC	Lactate
AC-P	Acetyl phosphate
ACE	Acetate
PPi	Pyrophosphate
NH3	ammonia
GLU	L-Glutamate
GLN	L-Glutamine
CARBP	Carbamoyl phosphate
GLU5P	L-Glutamate 5-phosphate
GLUSA	L-Glutamate 5-semialdehyde
PYR5C	(S)-1-Pyrroline-5-carboxylate
PRO	L-Proline
O2	Oxygen
4HPRO	trans-4-Hydroxy-L-proline
L-1-Pyrroline-3-hydroxy-5-carboxylate	L-1-Pyrroline-3-hydroxy-5-carboxylate
L-erythro-4-HydroxyGlu	L-erythro-4-Hydroxyglutamate
D-4-Hydroxy-2-oxoglutarate	D-4-Hydroxy-2-oxoglutarate
GLYO	Glyoxylate
ASP	L-Aspartate
H2O2	H2O2
ASN	L-Asparagine
ACGLU	N-Acetyl-L-glutamate
ACGLU5P	N-Acetyl-L-glutamate 5-phosphate
ACGLU5SA	N-Acetyl-L-glutamate 5-semialdehyde
ACORN	N2-Acetyl-L-ornithine
ORN	L-Ornithine
CTL	L-Citrulline
ARGSUC	N-(L-Arginino)succinate
ARG	L-Arginine
4PASP	4-Phospho-L-aspartate
ASP4SA	L-Aspartate 4-semialdehyde
HSER	L-Homoserine
PHSER	O-Phospho-L-homoserine
THR	L-Threonine
DHDPIC	2,3-Dihydrodipicolinate
THDPIC	2,3,4,5-Tetrahydrodipicolinate
SUCOHEPA	N-Succinyl-2-L-amino-6-oxoheptanedioate
SUCDAP	N-Succinyl-LL-2,6-Diaminopimelate
DAP	LL-2,6-Diaminopimelate
mDAP	meso-2,6-Diaminopimelate
LYS	L-Lysine
OBUT	2-Oxobutanoate
ACOHBUT	(S)-2-Aceto-2-hydroxybutanoate
DHMOP	(R)-2,3-Dihydroxy-3-methylpentanoate
OMP	(R)-2-Oxo-3-methylpentanoate
ILE	L-Isoleucine
ACHSER	O-Acetyl-L-homoserine
H2S	Hydrogen sulfide
HCYS	L-Homocysteine
5MTHF	5-Methyltetrahydrofolate
THF	Tetrahydrofolate
MET	L-Methionine
5MTHPGLU	5-Methyltetrahydropteroyltri-L-glutamate
THPGLU	Tetrahydropteroyltri-L-glutamate
SER	L-Serine
ACSER	O-Acetyl-L-serine
CYS	L-Cysteine
SO4	Sulfate
APS	Adenylylsulfate
PAPS	3'-Phosphoadenylylsulfate
SO3	Sulfite
PAP	Adenosine 3',5'-bisphosphate
THS	Thiosulfate
3POPYR	3-Phosphonooxypyruvate
OPSER	O-Phospho-L-serine
GAT	D-Glycerate
HOPYR	Hydroxypyruvate
ALA	L-Alanine
METHF	N5,N10-Methylenetetrahydrofolate
GLY	Glycine
ACOLAC	(S)-2-Acetolactate
DHMBUT	(R)-2,3-Dihydroxy-3-methylbutanoate
IVA	(R)-2-Oxoisovalerate
VAL	L-Valine
2IPMAL	2-Isopropylmalate
IPMALEA	2-Isopropylmaleate
3IPMAL	3-Isopropylmalate
MOPA	4-Methyl-2-oxopentanoate
LEU	L-Leucine
DALA	D-Alanine
PRPP	5-Phospho-alpha-D-ribose 1-diphosphate
PRIBATP	Phosphoribosyl-ATP
PRIBAMP	Phosphoribosyl-AMP
PRIBFAICARP	Phosphoribosyl-formimino-AICAR-P
PRIBUFAICARP	Phosphoribulosyl-formimino-AICAR-P
AICAR	1-(5'-Phosphoribosyl)-5-amino-4-imidazolecarboxamide
IGLRP	D-erythro-Imidazoleglycerol-P
IAOLP	Imidazole-acetol-P
HISOLP	L-Histidinol phosphate
HISOL	L-Histidinol
HISAL	L-Histidinal
HIS	L-Histidine
DHDOAH7P	2-Dehydro-3-deoxy-D-arabino-heptonate 7-phosphate
DHQA	3-Dehydroquinate
DHSKMA	3-Dehydroshikimate
SKMA	Shikimate
SH3P	Shikimate 3-phosphate
CV3SKMA	5-O-(1-Carboxyvinyl)-3-phosphoshikimate
CHOR	Chorismate
PRE	Prephenate
PHEPYR	Phenylpyruvate
PHE	L-Phenylalanine
HPHEPYR	3-(4-Hydroxyphenyl)pyruvate
TYR	L-Tyrosine
ANT	Anthranilate
PRIBANT	N-(5-Phospho-D-ribosyl)anthranilate
PHEARIBU5P	1-(2-Carboxyphenylamino)-1-deoxy-D-ribulose 5-phosphate
INDOGLRP	Indoleglycerol phosphate
INDO	Indole
TRP	L-Tryptophan
GAP	Glyceraldehyde 3-phosphate
G1P	a-D-Glucose 1-phosphate
AGM	Agmatine
PUT	Putrescine
UREA	Urea
UQONE	Ubiquinone
UQOL	Ubiquinol
FIC	Ferricytochrome c
FOC	Ferrocytochrome c
TriP	Triphosphate
Nitrite	Nitrite
NO	Nitric oxide
N2O	Nitrous oxide
PRA	5-Phosphoribosylamine
GAR	5'-Phosphoribosylglycinamide
FTHF	10-Formyltetrahydrofolate
FGAR	5'-Phosphoribosyl-N-formylglycinamide
FGAM	2-(Formamido)-N1-(5'-phosphoribosyl)acetamidine
AIR	Aminoimidazole ribotide
CAIR	1-(5-Phospho-D-ribosyl)-5-amino-4-imidazolecarboxylate
SCAIR	5'-Phosphoribosyl-4-(N-succinocarboxamide)-5-aminoimidazole
FAICAR	1-(5'-Phosphoribosyl)-5-formamido-4-imidazolecarboxamide
IMP	Inosine monophosphate
GTP	Guanosine triphosphate
ASUC	N6-(1,2-Dicarboxyethyl)-AMP (Adenylosuccinate)
GDP	GDP
RTR	Reduced thioredoxin
OTR	Oxidized thioredoxin
dADP	dADP
dATP	DesoxyATP
XMP	Xanthosine 5'-phosphate
GMP	Guanosine monophosphate
dGDP	dGDP
dGTP	dGTP
CARBASP	N-Carbamoyl-L-aspartate
HOA	(S)-Dihydroorotate
OA	Orotate
OIP	Orotidine 5'-phosphate
UMP	Uridine monophosphate
UDP	uridine diphosphate
dUDP	dUDP
dUTP	dUTP
dCTP	dCTP
UTP	Uridine triphosphate
CTP	cytidine triphosphate
CDP	CDP
dCDP	dCDP
dUMP	dUMP
DHF	Dihydrofolate
dTMP	dTMP
dTDP	dTDP
dTTP	dTTP
dTDPGLC	dTDPglucose
dTDP-4-dehydro-6-deoxy-D-GLC	dTDP-4-dehydro-6-deoxy-D-glucose
dTDP-4-dehydro-6-deoxy-L-MAN	dTDP-4-dehydro-6-deoxy-L-mannose
dTDP-6-deoxy-L-RHAM	dTDP-6-deoxy-L-Rhamnose
CMP	cytidine monophosphate
dCMP	2'-Deoxycytidine 5'-monophosphate
ADE	Adenine
HXAN	Hypoxanthine
XAN	Xanthine
GUA	Guanine
pppGpp	Guanosine 3'-diphosphate 5'-triphosphate
ppGpp	Guanosine 3',5'-bis(diphosphate)
URA	Uracil
MALCOA	Malonyl-CoA
ACP	Acyl-carrier protein
MALACP	Malonyl-[acyl-carrier protein]
ACACP	Acetyl-[acyl-carrier protein]
ACOACACP	Glycogen amylose chain-1,6-alpha-D-glucose
C12:0-3OHACP	(R)-3-Hydroxydodecanoyl-[ACP]
C12:0ACP	Dodecanoyl-[acyl-carrier protein]
C14:0-3OHACP	(R)-3-Hydroxytetradecanoyl-[ACP]
C14:0ACP	Tetradecanoyl-[acp]
C16:0ACP	Hexadecanoyl-[acp]
C18:0ACP	n-octadecanoateACP (stearic acid)
C16:1ACP	trans-Hexadec-2-enoyl-[acp]
C18:1ACP	cis-11-octadecenoate ACP (cis-vaccenic acid)
C18:2ACP	cis, cis-9,12-octadecadienoate ACP (Linoleic acid)
GL3P	sn-Glycerol 3-phosphate
PA	L-Phosphadidate
CDPDG	CDPdiacylglycerol
PE	Phosphatidylethanolamine
PG	Phosphatidylglycerol
LPE	Lysophosphatidylethanolamine
CL	Cardiolipin
GA6P	D-Glucosamine 6-phosphate
GA1P	D-Glucosamine 1-phosphate
ACGA1P	N-Acetyl-D-glucosamine 1-phosphate
UDPNAG	UDP-N-acetyl-D-glucosamine
UDPNAGEP	UDP-N-acetyl-3-(1-carboxyvinyl)-D-glucosamine
UDPNAM	UDP-N-acetylmuramate
UDPNAMA	UDP-N-acetylmuramoyl-L-alanine
DGLU	D-Glutamate
UDPNAMAG	UDP-N-acetylmuramoyl-L-alanyl-D-glutamate
UDPNAMAyGP	UDP-N-acetylmuramoyl-L-alanyl-D-gamma-glutamyl-meso-2,6 Diaminopimelate
ALAALA	D-Alanyl-D-alanine
UDPNAMAGcLAAla	UDP-N-acetylmuramoyl-L-alanyl-D-glutamyl-6-carboxy-L-lysyl-D-alanyl-D-alanine
UNDP	Undecaprenyl phosphate
UND-PP-NAMAGPAALA	Undecaprenyl-diphospho-N-acetylmuramoyl-L-alanyl-D-glutamyl-meso-2,6-diaminopimeloyl-D-alanyl-D-alanine
UND-PP-NAMNAGAGPAALA	Undecaprenyl-diphospho-N-acetylmuramoyl-(N-acetylglucosamine)-L-alanyl-D-glutamyl-meso-2,6-diaminopimeloyl-D- alanyl-D-alanine
UND-PP-NAMNAGAGnPAALA	Undecaprenyl-diphospho-N-acetylmuramoyl-(N-acetylglucosamine)-L-alanyl-D-glutaminyl-meso-2,6-diaminopimeloyl-D-alanyl-D-alanine
UnDP-PP	Undecaprenyl diphosphate
NAMNAGAGnPAALA	NAMNAGAGnPAAla
OAC-NAMNAGAGnPAALA	OAc-NAMNAGAGnPAAla
PEPTIDOm	PEPTIDOGLYCAN
PEPTIDOc	CROSSLINKED PEPTIDOGLYCAN (100% crosslinking)
PEPTIDO	CROSSLINKED PEPTIDOGLYCAN (40% crosslinking)
UDP-3-O-(C12:O-3OH)-NAG	UDP-3-O-(3-hydroxydodecanoyl)-NAG
UDP-3-O-(C12:O-3OH)-D-GA	UDP-3-O-(3-hydroxydodecanoyl)-D-GlcA
UDP-3-O-(C12:O-3OH)-2-N-(C14:O-3OH)-D-GA	UDP-3-O-(3-hydroxydodecanoyl)-2-N-(3-hydroxytetradecanoyl)-D-GlcA
LIPID X	Lipid X'
LIPID A DS	Lipid A disaccharide'
Lipid IV (A)	Lipid IV(A)'
A5P	D-Arabinose 5-phosphate
MANOSAP	3-Deoxy-D-manno-octulosonate 8-phosphate
MANOSA	3-Deoxy-D-manno-octulosonate
CMPKDO	CMP-3-deoxy-D-manno-octulosonate
KDO-LIPID IV (A)	KDO-Lipid IV(A)'
KDO2-LIPID IV (A)	KDO2-Lipid IV(A)'
KDO2-(C12:O)-LIPID IV(A)	KDO2-Lauroyl-Lipid IV(A)'
KDO2-LIPID A	KDO2-Lipid (A)'
MANHEP7P	D-glycero-D-manno-Heptose 7-phosphate
MANHEP17PP	D-glycero-D-manno-Heptose 1,7-bisphosphate
MANHEP1P	D-glycero-D-manno-Heptose 1-phosphate
ADPDHEP	ADP-D-glycero-D-manno-heptose
ADPHEP	ADP-L-glycero-D-manno-heptose
ACA	Acetaldehyde
ETHA	Ethanolamine
ETHAP	Ethanolamine phosphate
UDPGLC	UDP-D-glucose
LPS	LPS
N-Ac-D-Mannosamine	ManNAc
N-Acneuraminate	Neu5Ac
CMP-N-Acneuraminate	CMP-Neu5Ac
gamma-L-Glutamyl-L-Cys	gamma-L-Glutamyl-L-cysteine
GSH	Glutathione
CYSGLY	Cys-Gly
GSSG	Oxidized glutathione, glutathionedisulfide
6-Carboxyhexanoate	6-Carboxyhexanoate (Pimelate)
6-Carboxyhexanoyl-COA	6-Carboxyhexanoyl-CoA (Pimeloyl-CoA)
8-Amino-7-oxononanoate	8-Amino-7-oxononanoate
S-Adenosyl-L-MET	S-Adenosyl-L-methionine
S-Adenosyl-4-methylthio-2-oxobutanoate	S-Adenosyl-4-methylthio-2-oxobutanoate
7,8-Diaminononanoate	7,8-Diaminononanoate
Dethiobiotin	Dethiobiotin
S	Sulfur
Biotin	Biotin
4-Amino-5-hydroxymethyl-2-methylPyrimidine	4-Amino-5-hydroxymethyl-2-methylpyrimidine
4-Amino-2-methyl-5-PmethylPyrimidine	4-Amino-2-methyl-5-phosphomethylpyrimidine
2-Methyl-4-amino-5-hydroxymethylPyrimidine diP	2-Methyl-4-amino-5-hydroxymethylpyrimidine diphosphate
4-Methyl-5-(2-Pethyl)-thiazole	4-Methyl-5-(2-phosphoethyl)-thiazole
ThP	Thiamin monophosphate
Th	Thiamin
2HPAN	2-Dehydropantoate
PAN	(R)-Pantoate
ßALA	ß-Alanine
PANT	Pantothenate
4PPANT	D-4'-Phosphopantothenate
4PPANT-CYS	(R)-4'-Phosphopantothenoyl-L-cysteine
PANT4P	Pantetheine 4'-phosphate
PPCOA	Dephospho-CoA
Apo-ACP	Apo-[acyl-carrier protein]
FORM	Formate
2,5-Diamino-6-hydroxy-4-(5'-PRamino)	2,5-Diamino-6-hydroxy-4-(5'-phosphoribosylamino)
5-Amino-6-(5'-PRamino)uracil	5-Amino-6-(5'-phosphoribosylamino)uracil
5-Amino-6-(5'-Pribitylamino)uracil	5-Amino-6-(5'-phosphoribitylamino)uracil
5-amino-6-ribitylamino-2,4(1H,3H)-pyrimidinedione	5-amino-6-ribitylamino-2,4(1H,3H)-pyrimidinedione
3,4-dihydroxy-2-butanone-4-phosphate	3,4-dihydroxy-2-butanone-4-phosphate
6,7-Dimethyl-8-(1-D-ribityl)lumazine	6,7-Dimethyl-8-(1-D-ribityl)lumazine
Riboflavin	Riboflavin
4-(1-D-Ribitylamino)-5-amino-2,6-dihydroxyPyrimidine	4-(1-D-Ribitylamino)-5-amino-2,6-dihydroxypyrimidine
FMN	flavin mononucleotide oxidized
IMASP	Iminoaspartate
QUINO	Quinolinate (Pyridine-2,3-dicarboxylate)
NIC-RIBNUC	Nicotinate D-ribonucleotide
A-NAD	Deamino-NAD+
NIC	Nicotinate
NICAM	Nicotinamide
MEYTHF	5,10-Methenyltetrahydrofolate
S-Aminomethyldihydrolipoylprotein	S-Aminomethyldihydrolipoylprotein
Dihydrolipoylprotein	Dihydrolipoylprotein
Lipoylprotein	Lipoylprotein
2-Amino-4-hydroxy-6-(erythro-1,2,3-trihydroxypropyl)dihydropteridine triP	2-Amino-4-hydroxy-6-(erythro-1,2,3-trihydroxypropyl)dihydropteridine triphosphate
Dihydroneopterin P	Dihydroneopterin phosphate
2-Amino-4-hydroxy-6-(D-erythro-1,2,3-trihydroxypropyl)-7,8-dihydropteridine	2-Amino-4-hydroxy-6-(D-erythro-1,2,3-trihydroxypropyl)-7,8-dihydropteridine
2-Amino-4-hydroxy-6-hydroxymethyl-7,8-dihydropteridine	2-Amino-4-hydroxy-6-hydroxymethyl-7,8-dihydropteridine
Glycolaldehyde	Glycolaldehyde
2-Amino-7,8-dihydro-4-hydroxy-6-(diPoxymethyl)pteridine	2-Amino-7,8-dihydro-4-hydroxy-6-(diphosphooxymethyl)pteridine
ADC	4-Amino-4-deoxychorismate
4-Aminobenzoate	4-Aminobenzoate
Dihydropteroate	Dihydropteroate
4-Hydroxybenzoate	4-Hydroxybenzoate
all-trans-Octaprenyl diP	all-trans-Octaprenyl diphosphate
3-Octaprenyl-4-hydroxybenzoate	3-Octaprenyl-4-hydroxybenzoate
2-Octaprenylphenol	2-Octaprenylphenol
2-Octaprenyl-6-hydroxyphenol	2-Octaprenyl-6-hydroxyphenol
2-Octaprenyl-6-methoxyphenol	2-Octaprenyl-6-methoxyphenol
S-Adenosyl-L-HCys	S-Adenosyl-L-homocysteine
2-Octaprenyl-6-methoxy-1,4-benzoQUIN	2-Octaprenyl-6-methoxy-1,4-benzoquinone
2-Octaprenyl-3-methyl-6-methoxy-1,4-benzoQUIN	2-Octaprenyl-3-methyl-6-methoxy-1,4-benzoquinone
2-Octaprenyl-3-methyl-5-hydroxy-6-methoxy-1,4-benzoQUIN	2-Octaprenyl-3-methyl-5-hydroxy-6-methoxy-1,4-benzoquinone
tRNA(Glu)	tRNA(Glu)
L-Glutamyl-tRNA(Glu)	L-Glutamyl-tRNA(Glu)
(S)-4-Amino-5-oxopentanoate	(S)-4-Amino-5-oxopentanoate
5-Aminolevulinate	5-Aminolevulinate
Porphobilinogen	Porphobilinogen
Hydroxymethylbilane	Hydroxymethylbilane
Uroporphyrinogen III	Uroporphyrinogen III
Sirohydrochlorin	Sirohydrochlorin
Sirochlorin	Sirochlorin
Fe	Iron
Siroheme	Siroheme
Coproporphyrinogen III	Coproporphyrinogen III
Protoporphyrinogen IX	Protoporphyrinogen IX
5'-Deoxyadenosine	5'-Deoxyadenosine
Protoporphyrin	Protoporphyrin
4-P-D-erythronate	4-Phospho-D-erythronate
2-Oxo-3-hydroxy-4-Pbutanoate	2-Oxo-3-hydroxy-4-phosphobutanoate
PYROX5P	Pyridoxal 5'-phosphate
Pyridoxamine P	Pyridoxamine phosphate
MALT	Maltose
ß-D-Glc 1-P	ß-D-Glucose 1-phosphate
GLC	D-Glucose
MEGLYO	Methylglyoxal
LACA	(S)-Lactaldehyde
LACGLUT	(R)-S-Lactoylglutathione
ETH	Ethanol
DNA	deoxyribonucleic acid
RNA	ribonucleic acid
PROT	PROTEIN
LIPID	LIPID
BIOMASS	BIOMASS
GLC_ext	D-Glucose (extracellular)
H_ext	H+ (extracellular)
CO2_ext	Carbondioxide (extracellular)
NH3_ext	Ammonia (extracellular)
O2_ext	Oxygen (extracellular)
Pi_ext	Orthophosphate (extracellular)
THS_ext	Thiosulfate (extracellular)
SO4_ext	Sulfate (extracellular)
H2S_ext	Hydrogen sulfide (extracellular)
GLU_ext	L-Glutamate (extracellular)
GLN_ext	L-Glutamine (extracellular)
PRO_ext	L-Proline (extracellular)
ASP_ext	L-Aspartate (extracellular)
ASN_ext	L-Asparagine (extracellular)
ARG_ext	L-Arginine (extracellular)
THR_ext	L-Threonine (extracellular)
LYS_ext	L-Lysine (extracellular)
ILE_ext	L-Isoleucine (extracellular)
MET_ext	L-Methionine (extracellular)
SER_ext	L-Serine (extracellular)
CYS_ext	L-Cysteine (extracellular)
GLY_ext	Glycine (extracellular)
VAL_ext	L-Valine (extracellular)
LEU_ext	L-Leucine (extracellular)
ALA_ext	L-Alanine (extracellular)
HIS_ext	L-Histidine (extracellular)
PHE_ext	L-Phenylalanine (extracellular)
TYR_ext	L-Tyrosine (extracellular)
TRP_ext	L-Tryptophan (extracellular)
LAC_ext	lactate (extracellular)
ETH_ext	Ethanol (extracellular)
ACE_ext	Acetate (extracellular)
PROT_ext	PROTEIN (extracellular)

## Sheet: redundancy matrix
Redundancy matrices
Due to slight differences in meausred biomass composition, stoichiometric coefficients in synthesis reactions of the biopolymers are slightly different between
the two experiments leading to slight differences in the redundancy relations between the two experiments.
Fluxes were calculated using the reaction set of the corresponding experiment, explaining two redundancy matrices.
	Experiment 1		Experiment 2
	C balance	N balance	C balance	N balance
CO2_ext	1	0	1	0
NH3_ext	0	1	0	1
O2_ext	0	0	0	0
BIOMASS	6.0823	1.4544	6.1103	1.4847
GLC_ext	6	0	6	0
H_ext	0	0	0	0
GLU_ext	5	1	5	1
GLN_ext	5	2	5	2
PRO_ext	5	1	5	1
ASP_ext	4	1	4	1
ASN_ext	4	2	4	2
ARG_ext	6	4	6	4
THR_ext	4	1	4	1
LYS_ext	6	2	6	2
ILE_ext	6	1	6	1
MET_ext	5	1	5	1
SER_ext	3	1	3	1
CYS_ext	3	1	3	1
GLY_ext	2	1	2	1
VAL_ext	5	1	5	1
LEU_ext	6	1	6	1
ALA_ext	3	1	3	1
HIS_ext	6	3	6	3
PHE_ext	9	1	9	1
TYR_ext	9	1	9	1
TRP_ext	11	2	11	2
LAC_ext	3	0	3	0
ETH_ext	2	0	2	0
ACE_ext	2	0	2	0
PROT_ext	4.711	1.344	4.76	1.37

## Sheet: measured rates, balanced rates
Measured production rates
#	the + sign indicates if a balance was used to calculate the true measurement rate vector, rtrue.
rm	Measured production rate (mol/g/h) calculated using Monte Carlo simulation as described in the text.
V	Variance (mol/g/h) calculated using Monte Carlo simulation as described in the text.
rtrue	True measurement rate (mol/g/h) used to calculated the unknown fluxes and production rates
he	statistical test value (van der Heijden R.T.J.M., Romein B., Heijnen J.J., Hellinga C., Luyben K.Vh.A.M., 1994b Linear constraint relations in biochemical reaction systems: II. Diagnosis and estimation of gross errors., Biotechnol. Bioeng., 43:11-20)
P	allowed 95% chi-square value (van der Heijden R.T.J.M., Romein B., Heijnen J.J., Hellinga C., Luyben K.Vh.A.M., 1994b Linear constraint relations in biochemical reaction systems: II. Diagnosis and estimation of gross errors., Biotechnol. Bioeng., 43:11-20)
	Experiment 1						Experiment 2
C balance #			+	-	+				+	-	+
N balance #			-	+	+				-	+	+
he			1.4557	0.11672	1.59846				1.0375	0.32375	1.3914
P			3.8415	3.8415	5.9915				3.8415	3.8415	5.9915
Compounds	rm (mol/g/h)	V (mol/g/h)	rtrue (mol/g/h)	rtrue (mol/g/h)	rtrue (mol/g/h)	V (mol/g/h)	rm (mol/g/h)	V (mol/g/h)	rtrue (mol/g/h)	rtrue (mol/g/h)	rtrue (mol/g/h)	V (mol/g/h)
CO2_ext	0.0020216	8.78e-08	0.0022779	0.0020216	0.0022803	4.2627e-08	0.0021303	1.02e-07	0.0023697	0.0021303	0.0023735	4.6705e-08
NH3_ext	-0.0004496	7.86e-10	-0.0004496	-0.00045868	-0.00045965	7.8415e-11	-0.0004557	1.46e-09	-0.0004557	-0.00047657	-0.0004776	1.1318e-10
O2_ext	-0.0022048	1.59e-07	-0.0022048	-0.0022048	-0.0022048	1.59e-07	-0.002445	1.79e-07	-0.002445	-0.002445	-0.002445	1.79e-07
BIOMASS	0.000295	3.5e-11	0.00029562	0.00029441	0.00029498	3.182e-11	0.000294	3.59e-11	0.00029451	0.00029324	0.00029372	3.3886e-11
GLC_ext	-0.000759	2.26e-09	-0.00071941	-0.000759	-0.00071904	1.1825e-09	-0.000779	2.34e-09	-0.00074604	-0.000779	-0.00074552	1.2924e-09
H_ext	0.000516	1.54e-09	0.000516	0.000516	0.000516	1.54e-09	0.000535	1.81e-09	0.000535	0.000535	0.000535	1.81e-09
GLU_ext	4.86e-07	1.03e-14	4.8615e-07	4.8588e-07	4.8602e-07	1.03e-14	5.66e-07	5.58e-14	5.6665e-07	5.652e-07	5.6583e-07	5.5798e-14
GLN_ext	1.01e-07	4.54e-16	1.0101e-07	1.0099e-07	1.01e-07	4.54e-16	2.34e-07	4.15e-14	2.3449e-07	2.3281e-07	2.3325e-07	4.1495e-14
PRO_ext	0	0	0	0	0	0	0	0	0	0	0	0
ASP_ext	0	0	0	0	0	0	1.54e-06	1.04e-13	1.541e-06	1.5385e-06	1.5394e-06	1.0399e-13
ASN_ext	0	0	0	0	0	0	0	0	0	0	0	0
ARG_ext	2.11e-07	1.98e-15	2.1103e-07	2.1091e-07	2.1093e-07	1.9799e-15	3.96e-07	6.42e-14	3.969e-07	3.9233e-07	3.9307e-07	6.4158e-14
THR_ext	1.07e-06	5e-14	1.0706e-06	1.0694e-06	1.07e-06	4.9997e-14	1.11e-06	5.27e-14	1.1105e-06	1.1092e-06	1.1097e-06	5.2698e-14
LYS_ext	2.59e-06	2.98e-13	2.5952e-06	2.5831e-06	2.5876e-06	2.9758e-13	0	0	0	0	0	0
ILE_ext	0	0	0	0	0	0	0	0	0	0	0	0
MET_ext	1.18e-07	6.06e-16	1.1801e-07	1.1799e-07	1.18e-07	6.06e-16	0	0	0	0	0	0
SER_ext	7.71e-08	2.59e-16	7.7102e-08	7.7097e-08	7.7099e-08	2.59e-16	0	0	0	0	0	0
CYS_ext	0	0	0	0	0	0	0	0	0	0	0	0
GLY_ext	1.9e-07	1.58e-15	1.9001e-07	1.8998e-07	1.8999e-07	1.58e-15	0	0	0	0	0	0
VAL_ext	8.92e-08	3.55e-16	8.9205e-08	8.9196e-08	8.9201e-08	3.55e-16	0	0	0	0	0	0
LEU_ext	1.12e-07	5.64e-16	1.1201e-07	1.1199e-07	1.12e-07	5.64e-16	2.61e-07	5.16e-14	2.6173e-07	2.6026e-07	2.6096e-07	5.1598e-14
ALA_ext	1.9e-07	1.57e-15	1.9001e-07	1.8998e-07	1.8999e-07	1.57e-15	3.94e-07	6.28e-14	3.9444e-07	3.931e-07	3.9351e-07	6.2797e-14
HIS_ext	0	0	0	0	0	0	1.63e-06	1.34e-12	1.6489e-06	1.5725e-06	1.5889e-06	1.3295e-12
PHE_ext	5.3e-06	1.23e-12	5.3323e-06	5.2858e-06	5.3169e-06	1.2276e-12	5.42e-06	1.3e-12	5.4475e-06	5.4014e-06	5.4284e-06	1.2983e-12
TYR_ext	9.37e-07	3.92e-14	9.3803e-07	9.3655e-07	9.3754e-07	3.9198e-14	0	0	0	0	0	0
TRP_ext	0	0	0	0	0	0	0	0	0	0	0	0
LAC_ext	4.81e-06	1.01e-12	4.8188e-06	4.81e-06	4.8189e-06	1.0099e-12	5.12e-06	1.14e-12	5.128e-06	5.12e-06	5.1282e-06	1.1399e-12
ETH_ext	3.84e-05	2.02e-11	3.8518e-05	3.84e-05	3.8519e-05	2.019e-11	5.62e-05	4.4e-11	5.6407e-05	5.62e-05	5.641e-05	4.3959e-11
ACE_ext	4.81e-06	1.01e-12	4.8159e-06	4.81e-06	4.816e-06	1.01e-12	5.12e-06	1.14e-12	5.1254e-06	5.12e-06	5.1254e-06	1.14e-12
PROT_ext	1.18e-05	6.25e-12	1.1886e-05	1.1703e-05	1.1779e-05	6.1653e-12	1.87e-05	1.59e-11	1.8878e-05	1.8389e-05	1.8554e-05	1.5575e-11

## Sheet: calculated fluxes
Calculated fluxes & calculated production rates
rcalculated	Calculated fluxes and calculated production rates (mol/g/h) using the mass balances over intracellular compounds and balanced measured rates (rtrue)
	Note: The calculated values of the underdetermined reactions, isolated using singular value decomposition (diplayed in bold) provide the minimum norm solution.
SD	Standard deviation of calculated fluxes and rates (mol/g/h)
	Experiment 1			Experiment 2			Reactions
Flux / RNo.	rcalculated (mol/g/h)	V (mol/g/h)	SD (mol/g/h)	rcalculated (mol/g/h)	V (mol/g/h)	SD (mol/g/h)
1	0.00062464	6.2199e-09	7.88663e-05	0.00067702	6.9827e-09	8.35626e-05	OXA + ACCOA + H2O > CIT + COA + H
2	0.00062464	6.2199e-09	7.88663e-05	0.00067702	6.9827e-09	8.35626e-05	CIT + NADP > AKG + CO2 + NADPH
3	0.00056236	6.2283e-09	7.89196e-05	0.00061437	6.9931e-09	8.36248e-05	AKG + COA + NAD + H > SUCCOA + NADH + CO2
4	0.00054318	6.2315e-09	7.89399e-05	0.00059463	6.9972e-09	8.36493e-05	SUCCOA + Pi + ADP > SUC + COA + ATP + H
5	0.00056236	6.2283e-09	7.89196e-05	0.00061437	6.9931e-09	8.36248e-05	SUC + FAD > FADH2 + FUM
6	0.00019156	2.4813e-09	4.98126e-05	0.00021869	2.7946e-09	5.2864e-05	FUM + H2O > MAL
7	0.00018736	5.0056e-09	7.07503e-05	0.00021829	5.6304e-09	7.5036e-05	MAL + FAD > FADH2 + OXA
8	0.00071904	1.1825e-09	3.43875e-05	0.00074552	1.2924e-09	3.595e-05	GLC + ATP > G6P + ADP + H
9	-0.00016677	1.7697e-08	0.00013303	-0.00013978	1.974e-08	0.000140499	G6P > F6P
10	-4.5496e-06	1.9896e-09	4.46049e-05	2.1841e-05	2.2394e-09	4.73223e-05	GAP > GLP
11	-1.2245e-05	1.9912e-09	4.46229e-05	1.3394e-05	2.2412e-09	4.73413e-05	GAP + GLP + H2O > F6P + Pi
12	0.0006745	3.208e-09	5.66392e-05	0.00067269	3.57e-09	5.97495e-05	GAP + Pi + NAD + ADP > 3PG + ATP + NADH
13	0.00038685	2.6953e-08	0.000164174	0.00032903	3.0218e-08	0.000173833	3PG > PEP + H2O + H
14	0.0003448	6.2943e-10	2.50884e-05	0.00036903	7.0681e-10	2.65859e-05	PEP + ADP + H > PYR + ATP
15	0.0001533	5.888e-10	2.42652e-05	0.00015214	6.5613e-10	2.5615e-05	PEP + CO2 + H2O > OXA + Pi + H
16	0.0001632	2.5301e-08	0.000159063	0.00024593	2.8448e-08	0.000168665	PYR + ATP + H2O > PEP + AMP + Pi + 2 H
17	0.00088504	2.4396e-08	0.000156192	0.00088478	2.705e-08	0.000164469	G6P + NADP + H2O > 6PG + NADPH + 2 H
18	0.00031173	6.4408e-08	0.000253787	0.00023349	7.2077e-08	0.000268472	6PG + NADP > RU5P + CO2 + NADPH
19	0.00012518	7.1532e-09	8.45766e-05	0.00010137	8.0051e-09	8.94712e-05	RU5P > R5P
20	0.000185	2.8634e-08	0.000169216	0.00013109	3.2044e-08	0.000179008	RU5P > X5P + H
21	0.00010561	7.1557e-09	8.45914e-05	7.8987e-05	8.0077e-09	8.94858e-05	X5P + R5P > S7P + GAP
22	-7.9392e-05	7.1619e-09	8.4628e-05	-5.2104e-05	8.0153e-09	8.95282e-05	F6P + GAP > E4P + X5P + H
23	0.00010406	7.1559e-09	8.45926e-05	7.7957e-05	8.0078e-09	8.94863e-05	S7P + GAP + H > E4P + F6P
24	0.00057332	1.396e-08	0.000118152	0.00065129	1.5724e-08	0.000125395	6PG > HD6PG + H2O
25	0.00057332	1.396e-08	0.000118152	0.00065129	1.5724e-08	0.000125395	HD6PG > GAP + PYR
26	0.00082927	6.2212e-09	7.88746e-05	0.0008997	6.9926e-09	8.36218e-05	PYR + COA + NAD > ACCOA + CO2 + NADH
27	-4.8189e-06	1.0099e-12	1.00494e-06	-5.1282e-06	1.1399e-12	1.06766e-06	LAC + NAD > PYR + NADH + H
28	4.2003e-06	5.9957e-10	2.44861e-05	4.065e-07	6.6987e-10	2.58818e-05	MAL + NAD > PYR + CO2 + NADH
29	0.00025558	2.1617e-09	4.64941e-05	0.00029483	2.4508e-09	4.95056e-05	ACCOA + Pi > AC-P + COA
30	0.00025558	2.1617e-09	4.64941e-05	0.00029483	2.4508e-09	4.95056e-05	AC-P + ADP > ACE + ATP
31	0.00022321	2.1539e-09	4.64101e-05	0.00024314	2.4341e-09	4.93366e-05	ACE + COA + ATP + H > ACCOA + AMP + PPi
32	0.00069968	2.5881e-07	0.000508734	0.00093646	2.9083e-07	0.000539287	2 H + AKG + NH3 + NADPH > GLU + NADP + H2O
33	0.00017493	1.1852e-08	0.000108867	0.00023589	1.3333e-08	0.000115469	GLU + NH3 + ATP > GLN + Pi + ADP + H
34	2.0336e-05	1.5384e-13	3.92224e-07	2.3317e-05	2.953e-13	5.43415e-07	GLN + CO2 + 2 H2O + 2 ATP > CARBP + GLU + Pi + 2 ADP + H
35	1.0071e-05	4.0481e-14	2.01199e-07	1.0796e-05	5.9404e-14	2.43729e-07	GLU + ATP + 2 NADPH + H > PRO + ADP + Pi + 2 NADP + H2O
36	0.00018675	1.5788e-07	0.000397341	0.00036231	1.7735e-07	0.000421129	OXA + GLU > ASP + AKG
37	0.00039899	1.4285e-09	3.77955e-05	0.00042878	1.5829e-09	3.97857e-05	FUM + NH3 + H > ASP
38	0.00047072	1.7087e-07	0.000413364	0.0006689	1.9215e-07	0.000438349	ASP + O2 + H2O > OXA + H2O2 + NH3 + H
39	1.151e-05	5.2873e-14	2.29941e-07	1.1379e-05	6.6e-14	2.56905e-07	ASP + NH3 > ASN + H2O
40	1.4886e-05	8.7878e-14	2.96442e-07	1.7316e-05	2.0874e-13	4.56881e-07	ASP + 2 ATP + CARBP + NADPH + 2 GLU > ARG + FUM + AKG + AMP + PPi + H + 2 Pi + ADP + NADP
41	5.5187e-05	1.3817e-12	1.17546e-06	5.5279e-05	1.5301e-12	1.23697e-06	ASP + ATP + NADPH + H > ASP4SA + Pi + NADP + ADP
42	3.6005e-05	5.3358e-13	7.30466e-07	3.5539e-05	6.5627e-13	8.10105e-07	ASP4SA + H + NADPH > HSER + NADP
43	2.8406e-05	3.4758e-13	5.89559e-07	2.8828e-05	4.4381e-13	6.66191e-07	HSER + ATP + H2O > THR + Pi + ADP + 2 H
44	1.9182e-05	4.0108e-13	6.33309e-07	1.974e-05	1.9245e-13	4.38691e-07	ASP4SA + PYR + NADH + SUCCOA + GLU > mDAP + SUC + AKG + COA + H + NAD
45	1.8126e-05	3.8961e-13	6.24187e-07	1.8674e-05	1.7773e-13	4.2158e-07	mDAP + H > LYS + CO2
46	1.3812e-05	7.6137e-14	2.75929e-07	1.3713e-05	9.5853e-14	3.09601e-07	THR > OBUT + NH3
47	1.3812e-05	7.6137e-14	2.75929e-07	1.3713e-05	9.5853e-14	3.09601e-07	OBUT + NADPH + H + GLU + PYR > ILE + AKG + NADP + H2O + CO2
48	7.5993e-06	2.2942e-14	1.51466e-07	6.7108e-06	2.2954e-14	1.51506e-07	HSER + ACCOA + H2S > HCYS + ACE + COA + 2 H
49	7.5993e-06	2.2942e-14	1.51466e-07	6.7108e-06	2.2954e-14	1.51506e-07	5MTHF + HCYS > THF + MET
50	2.5897e-06	2.6767e-15	5.17368e-08	2.626e-06	3.5148e-15	5.92857e-08	SER + ACCOA + H2S > CYS + ACE + COA + H
51	-0.00051713	1.5438e-09	3.92912e-05	-0.00053534	1.8261e-09	4.27329e-05	SO4 + 2 ATP + H2O + RTR > SO3 + H + ADP + Pi + AMP + PPi + OTR
52	0.00046766	5.1994e-08	0.000228022	0.00040537	5.8314e-08	0.000241483	THS + O2 + H2O > 2 SO3 + 2 H
53	0.00041819	2.0334e-07	0.000450932	0.0002754	2.2778e-07	0.000477263	SO3 + 3 NADPH + 5 H > H2S + 3 NADP + 3 H2O
54	0.00023602	1.2416e-08	0.000111427	0.00029014	1.3964e-08	0.000118169	SER > PYR + NH3
55	0.00028765	1.2422e-08	0.000111454	0.00034366	1.397e-08	0.000118195	3PG + NAD + GLU + H2O > SER + AKG + Pi + NADH + 3 H
56	2.817e-05	2.9365e-13	5.41895e-07	2.9412e-05	6.6862e-13	8.17692e-07	THF + SER > METHF + GLY + H2O
57	4.2787e-05	7.2473e-13	8.51311e-07	4.2276e-05	9.5059e-13	9.74982e-07	2 PYR + NADPH + 2 H > IVA + H2O + CO2 + NADP
58	6.6739e-05	1.7445e-12	1.3208e-06	6.6019e-05	2.2007e-12	1.48348e-06	IVA + GLU > VAL + AKG + H
59	2.1981e-05	1.9143e-13	4.37527e-07	2.1852e-05	2.8881e-13	5.3741e-07	IVA + ACCOA + H2O + NAD + GLU > LEU + AKG + COA + NADH + 2 H + CO2
60	4.5932e-05	8.2293e-13	9.07155e-07	4.5595e-05	1.0652e-12	1.03209e-06	VAL + PYR > IVA + ALA
61	1.9568e-05	1.3854e-13	3.7221e-07	2.2382e-05	1.4779e-12	1.21569e-06	R5P + ATP > PRPP + AMP + H
62	5.1794e-06	1.0707e-14	1.03475e-07	6.8408e-06	1.3367e-12	1.15616e-06	PRPP + ATP + 3 H2O + GLN + 3 NAD > HIS + 3 NADH + 2 PPi + AICAR + AKG + Pi
63	2.467e-05	1.3899e-12	1.17894e-06	2.5853e-05	1.5005e-12	1.22495e-06	E4P + 2 PEP + NADPH + ATP > CHOR + 4 Pi + NADP + ADP
64	2.1217e-05	1.3462e-12	1.16026e-06	2.2351e-05	1.4356e-12	1.19817e-06	CHOR > PRE
65	1.4812e-05	1.2576e-12	1.12143e-06	1.4765e-05	1.3379e-12	1.15668e-06	PRE + GLU > PHE + AKG + CO2 + H2O
66	6.4047e-06	5.1016e-14	2.25867e-07	7.5861e-06	2.9333e-14	1.71269e-07	PRE + NAD + GLU > TYR + AKG + H + CO2 + NADH
67	3.4529e-06	4.7585e-15	6.89819e-08	3.5013e-06	6.2485e-15	7.90475e-08	CHOR + GLN + H > ANT + GLU + PYR
68	3.4529e-06	4.7585e-15	6.89819e-08	3.5013e-06	6.2485e-15	7.90475e-08	PRPP + ANT + SER + H > TRP + 2 H2O + PPi + CO2 + GAP
69	7.7392e-07	2.1904e-16	1.48e-08	5.1495e-07	1.0415e-16	1.02054e-08	G6P > G1P
70	0.0004224	1.4525e-07	0.000381117	0.00062127	1.6338e-07	0.000404203	ATP + H2O > Pi + ADP + H
71	-0.00022637	2.6693e-09	5.16653e-05	-0.00021784	3.0407e-09	5.51425e-05	PPi + H2O > 2 Pi + 2 H
72	0.0011242	1.1077e-07	0.000332821	0.0012859	1.2462e-07	0.000353016	O2 + 4 Pi + 2 NADH + 4 ADP + 6 H > 4 ATP + 6 H2O + 2 NAD
73	0.00037486	5.1108e-09	7.14899e-05	0.00041633	5.7555e-09	7.5865e-05	O2 + 2 Pi + 2 FADH2 + 2 ADP + 2 H > 2 ATP + 2 FAD + 4 H2O
74	6.9302e-05	2.544e-07	0.000504381	0.00025092	2.8524e-07	0.000534079	NADPH + NAD > NADP + NADH
75	5.4859e-06	1.1006e-14	1.04909e-07	6.0386e-06	1.4322e-14	1.19675e-07	PRPP + 2 GLN + 2 H2O + GLY + 4 ATP + FTHF + CO2 + ASP > AICAR + FUM + 2 GLU + PPi + 4 Pi + 4 ADP + THF + 3 H
76	1.0665e-05	4.1296e-14	2.03214e-07	1.2879e-05	1.3679e-12	1.16957e-06	AICAR + FTHF > IMP + H2O + THF
77	7.8265e-06	2.2719e-14	1.50728e-07	9.7553e-06	1.3482e-12	1.16112e-06	IMP + ASP + GTP > FUM + AMP + GDP + Pi + 2 H
78	-8.56e-05	4.1676e-08	0.000204147	6.3146e-06	4.6877e-08	0.000216511	AMP + ATP > 2 ADP
79	1.5304e-07	8.5654e-18	2.92667e-09	3.1273e-07	3.8413e-17	6.19782e-09	RTR + ATP > dATP + OTR + H2O
80	2.8388e-06	2.9472e-15	5.42881e-08	3.1241e-06	3.8336e-15	6.19161e-08	IMP + NAD + 2 H2O + 2 ATP + GLN > GDP + ADP + H + NADH + GLU + AMP + PPi
81	1.0503e-05	4.0073e-14	2.00182e-07	1.2547e-05	1.3655e-12	1.16855e-06	GDP + ATP > GTP + ADP
82	1.6269e-07	9.6794e-18	3.11117e-09	3.3244e-07	4.3409e-17	6.58855e-09	RTR + GDP + ATP > dGTP + ADP + OTR + H2O
83	5.4498e-06	1.0861e-14	1.04216e-07	6.0009e-06	1.4144e-14	1.18929e-07	CARBP + ASP + O2 + PRPP + H > UMP + CO2 + Pi + H2O + H2O2 + PPi
84	6.2237e-06	1.4165e-14	1.19017e-07	6.5158e-06	1.6676e-14	1.29136e-07	UMP + ATP > UDP + ADP
85	-0.00011085	1.1858e-08	0.000108894	-0.00016689	1.3339e-08	0.000115495	RTR + UDP + ATP > dUTP + ADP + OTR + H2O
86	0.00011085	1.1858e-08	0.000108894	0.00016689	1.3339e-08	0.000115495	dCTP + H2O > dUTP + NH3
87	0.0001194	1.1857e-08	0.00010889	0.00017495	1.3338e-08	0.00011549	UDP + ATP > UTP + ADP
88	0.0001138	1.1858e-08	0.000108894	0.00017028	1.3338e-08	0.00011549	UTP + GLN + ATP + H2O > CTP + GLU + Pi + ADP + H
89	0.00010379	1.1859e-08	0.000108899	0.0001601	1.334e-08	0.000115499	CTP + ADP > CDP + ATP
90	0.00011117	1.1858e-08	0.000108894	0.00016754	1.3339e-08	0.000115495	RTR + CDP + ATP > dCTP + ADP + OTR + H2O
91	1.5304e-07	8.5654e-18	2.92667e-09	3.1273e-07	3.8413e-17	6.19782e-09	dCTP + H2O + METHF + H > dTTP + DHF + NH3
92	7.381e-06	1.9923e-14	1.41149e-07	7.4327e-06	2.1699e-14	1.47306e-07	ATP + CMP > ADP + CDP
93	0.00011753	5.0516e-12	2.24758e-06	0.00011828	5.4952e-12	2.34418e-06	ATP + ACCOA + ACP + CO2 + H2O > MALACP + COA + ADP + Pi + 2 H
94	1.7739e-05	1.1507e-13	3.3922e-07	1.7464e-05	1.1979e-13	3.46107e-07	ACCOA + ACP > COA + ACACP
95	1.5478e-06	8.7615e-16	2.95998e-08	1.0299e-06	4.1661e-16	2.0411e-08	ACACP + 5 MALACP + 5 NADPH + 4 NADH + 14 H > C12:0-3OHACP + 5 NADP + 4 H2O + 4 NAD + 5 CO2 + 5 ACP
96	1.6728e-06	1.0233e-15	3.19891e-08	1.081e-06	4.5902e-16	2.14248e-08	ACACP + 5 MALACP + 5 NADPH + 5 NADH + 15 H > C12:0ACP + 5 NADP + 5 H2O + 5 NAD + 5 CO2 + 5 ACP
97	1.5478e-06	8.7615e-16	2.95998e-08	1.0299e-06	4.1661e-16	2.0411e-08	ACACP + 6 MALACP + 6 NADPH + 5 NADH + 17 H > C14:0-3OHACP + 6 NADP + 5 H2O + 5 NAD + 6 CO2 + 6 ACP
98	5.0824e-07	9.4463e-17	9.71921e-09	6.3926e-07	1.6051e-16	1.26693e-08	ACACP + 6 MALACP + 6 NADPH + 6 NADH + 18 H > C14:0ACP + 6 NADP + 6 H2O + 6 NAD + 6 CO2 + 6 ACP
99	6.4058e-06	1.5006e-14	1.22499e-07	7.0505e-06	1.9525e-14	1.39732e-07	ACACP + 7 MALACP + 7 NADPH + 7 NADH + 21 H > C16:0ACP + 7 NADP + 7 H2O + 7 NAD + 7 CO2 + 7 ACP
100	1.8728e-07	1.2826e-17	3.58134e-09	1.773e-07	1.2347e-17	3.51383e-09	ACACP + 8 MALACP + 8 NADPH + 8 NADH + 24 H > C18:0ACP + 8 NADP + 8 H2O + 8 NAD + 8 CO2 + 8 ACP
101	4.1996e-06	6.4496e-15	8.03094e-08	4.7091e-06	8.71e-15	9.33274e-08	ACACP + 7 MALACP + 7 NADPH + 6 NADH + 20 H > C16:1ACP + 7 NADP + 7 H2O + 6 NAD + 7 CO2 + 7 ACP
102	1.6695e-06	1.0193e-15	3.19265e-08	1.7471e-06	1.1988e-15	3.46237e-08	ACACP + 8 MALACP + 8 NADPH + 7 NADH + 23 H > C18:1ACP + 8 NADP + 8 H2O + 7 NAD + 8 CO2 + 8 ACP
103	7.6952e-06	2.1655e-14	1.47156e-07	8.4468e-06	2.8024e-14	1.67404e-07	GLP + NADH + H > GL3P + NAD
104	6.5477e-06	1.5678e-14	1.25212e-07	7.1872e-06	2.0289e-14	1.42439e-07	GL3P + 0.01908 C12:0ACP + 0.07762 C14:0ACP + 0.64139 C16:1ACP + 0.97834 C16:0ACP + 0.254980 C18:1ACP + 0.02860 C18:0ACP > PA + 2 ACP
105	5.8331e-06	1.2443e-14	1.11548e-07	6.4028e-06	1.6102e-14	1.26894e-07	CTP + PA > CDPDG + PPi
106	4.6856e-06	8.0289e-15	8.96041e-08	5.1433e-06	1.039e-14	1.01931e-07	CDPDG + SER > PE + CMP + CO2
107	1.1475e-06	4.8154e-16	2.1944e-08	1.2596e-06	6.2315e-16	2.4963e-08	CDPDG + GL3P + H2O > PG + CMP + Pi
108	4.435e-06	7.193e-15	8.48116e-08	3.6777e-06	5.3124e-15	7.28862e-08	F6P + GLN + ACCOA + UTP > UDPNAG + PPi + COA + GLU
109	7.5473e-07	2.0831e-16	1.44329e-08	7.6173e-07	2.279e-16	1.50964e-08	2.8 UDPNAG + 1.4 NH3 + 1.4 mDAP + 1.4 PEP + 3.8 ALA + 1.4 GLU + 1.4 H2O + 0.504 ACCOA + 12.6 ATP + 1.4 NADPH > PEPTIDO + 2.8 UTP + 0.504 COA + 12.6 ADP + 1.4 NADP + 11.2 Pi
110	7.7392e-07	2.1904e-16	1.48e-08	5.1495e-07	1.0415e-16	1.02054e-08	3 UDPNAG + 2 RU5P + 2 PEP + 2 C12:0ACP + 2 C12:0-3OHACP + 2 C14:0-3OHACP + 2 S7P + ACA + NH3 + G1P + UTP + 2 CTP + 4 ATP + 9 H2O + 7 H > LPS + 2 ACE + 6 ACP + 4 ADP + 3 UDP + 5 PPi + 2 CMP + 4 Pi + UMP
111	0.0004224	1.4525e-07	0.000381117	0.00062127	1.6338e-07	0.000404203	2 ATP + GLY + GLU + CYS + H > 2 ADP + 2 Pi + GSH
112	0.0004224	1.4525e-07	0.000381117	0.00062127	1.6338e-07	0.000404203	2 H2O + GSH > CYS + GLY + GLU + 3 H
113	0	0	0	0	0	0	H2O2 + 2 GSH > GSSG + 2 H2O
114	-0.0005165	1.5438e-09	3.92912e-05	-0.00053405	1.8261e-09	4.27329e-05	OTR + H + NADPH > RTR + NADP
115	0	0	0	0	0	0	THF + FORM + ATP > FTHF + Pi + ADP
116	-1.6151e-05	9.3898e-14	3.06428e-07	-1.8918e-05	1.4278e-12	1.19491e-06	FTHF + H > MEYTHF + H2O
117	-1.6151e-05	9.3898e-14	3.06428e-07	-1.8918e-05	1.4278e-12	1.19491e-06	MEYTHF + NADPH > METHF + NADP
118	1.5304e-07	8.5654e-18	2.92667e-09	3.1273e-07	3.8413e-17	6.19782e-09	DHF + NADPH > THF + NADP
119	7.5993e-06	2.2942e-14	1.51466e-07	6.7108e-06	2.2954e-14	1.51506e-07	METHF + H + NADH > 5MTHF + NAD
120	-4.2662e-06	9.5884e-15	9.79204e-08	-3.4701e-06	3.5094e-13	5.92402e-07	THF + GLY + NADP > METHF + NH3 + CO2 + NADPH
121	3.8519e-05	2.019e-11	4.49333e-06	5.641e-05	4.3959e-11	6.63016e-06	ACA + H + NADH > ETH + NAD
122	3.9293e-05	2.019e-11	4.49333e-06	5.6925e-05	4.3959e-11	6.63016e-06	ACE + NADH + 2 H > ACA + H2O + NAD
123	0.00023809	4.2718e-08	0.000206683	0.00033745	4.8038e-08	0.000219176	2 H2O2 > O2 + 2 H2O
124	6.3147e-07	1.4582e-16	1.20756e-08	1.2903e-06	6.5396e-16	2.55726e-08	0.24236 dTTP + 0.25764 dCTP + 0.25764 dGTP + 0.24236 dATP + 1.372 ATP + 2.372 H2O > DNA + PPi + 1.372 ADP + 1.372 Pi + 1.372 H
125	1.0304e-05	3.8829e-14	1.97051e-07	1.0749e-05	4.5383e-14	2.13033e-07	0.24268 UTP + 0.25557 CTP + 0.25972 GTP + 0.64204 ATP + 1.4 H2O > RNA + PPi + 0.4 ADP + 0.4 Pi + 0.4 H
126	0.00028774	3.3045e-11	5.74848e-06	0.00029177	4.3392e-11	6.58726e-06	0.051 ASP + 0.076 GLU + 0.044 SER + 0.018 HIS + 0.093 GLY + 0.047 THR + 0.149 ALA + 0.051 ARG + 0.019 TYR + 0.072 VAL + 0.026 MET + 0.033 PHE + 0.048 ILE + 0.076 LEU + 0.054 LYS + 0.035 PRO + 0.04 ASN + 0.012 TRP + 0.009 CYS + 0.048 GLN + 4.306 ATP + 3.306 H2O > 1 PROT + 4.306 ADP + 4.306 Pi + 3.551 H
127	6.5477e-06	1.5678e-14	1.25212e-07	7.1872e-06	2.0289e-14	1.42439e-07	0.10913 PA + 0.71561 PE + 0.17525 PG > LIPID
128	0.00029498	3.182e-11	5.64092e-06	0.00029372	3.3886e-11	5.82117e-06	0.92501 PROT + 0.02580 LIPID + 0.00297 PEPTIDO + 0.003049 LPS + 0.002488 DNA + 0.040595 RNA + 13.27 ATP + 13.27 H2O > BIOMASS + 13.27 ADP + 13.27 Pi + 13.27 H
129	0.00071904	1.1825e-09	3.43875e-05	0.00074552	1.2924e-09	3.595e-05	GLC_ext + H_ext > GLC + H
130	0.0022803	4.2627e-08	0.000206463	0.0023735	4.6705e-08	0.000216113	CO2 > CO2_ext
131	0.00082572	1.8905e-07	0.000434799	0.0010135	2.1208e-07	0.000460521	H > H_ext
132	-0.00045965	7.8415e-11	8.85522e-06	-0.0004776	1.1318e-10	1.06386e-05	NH3 > NH3_ext
133	0.0022048	1.59e-07	0.000398748	0.002445	1.79e-07	0.000423084	O2_ext > O2
134	1.9805e-05	1.4344e-13	3.78735e-07	2.0771e-05	1.6946e-13	4.11655e-07	Pi_ext + H_ext > Pi + H
135	0.00046766	5.1994e-08	0.000228022	0.00040537	5.8314e-08	0.000241483	THS_ext + ATP + H2O > THS + ADP + Pi + H
136	-0.00051713	1.5438e-09	3.92912e-05	-0.00053534	1.8261e-09	4.27329e-05	SO4_ext + ATP + H2O > SO4 + ADP + Pi + H
137	0.00040801	2.0335e-07	0.000450943	0.00026606	2.2779e-07	0.000477274	H2S > HS-_ext + H_ext
138	-4.8602e-07	1.03e-14	1.01489e-07	-5.6583e-07	5.5798e-14	2.36216e-07	GLU_ext + H_ext > GLU + H
139	-1.01e-07	4.54e-16	2.13073e-08	-2.3325e-07	4.1495e-14	2.03703e-07	GLN_ext + H_ext > GLN + H
140	0	0	0	0	0	0	PRO_ext + H_ext > PRO + H
141	0	0	0	-1.5394e-06	1.0399e-13	3.22475e-07	ASP_ext + H_ext > ASP + H
142	0	0	0	0	0	0	ASN_ext + H_ext > ASN + H
143	-2.1093e-07	1.9799e-15	4.44961e-08	-3.9307e-07	6.4158e-14	2.53294e-07	ARG_ext + H_ext > ARG + H
144	-1.07e-06	4.9997e-14	2.236e-07	-1.1097e-06	5.2698e-14	2.2956e-07	THR_ext + H_ext > THR + H
145	-2.5876e-06	2.9758e-13	5.45509e-07	0	0	0	LYS_ext + H_ext > LYS + H
146	0	0	0	0	0	0	ILE_ext + H_ext > ILE + H
147	-1.18e-07	6.06e-16	2.46171e-08	0	0	0	MET_ext + H_ext > MET + H
148	-7.7099e-08	2.59e-16	1.60935e-08	0	0	0	SER_ext + H_ext > SER + H
149	0	0	0	0	0	0	CYS_ext + H_ext > CYS + H
150	-1.8999e-07	1.58e-15	3.97492e-08	0	0	0	GLY_ext + H_ext > GLY + H
151	-8.9201e-08	3.55e-16	1.88414e-08	0	0	0	VAL_ext + H_ext > VAL + H
152	-1.12e-07	5.64e-16	2.37487e-08	-2.6096e-07	5.1598e-14	2.27152e-07	LEU_ext + H_ext > LEU + H
153	-1.8999e-07	1.57e-15	3.96232e-08	-3.9351e-07	6.2797e-14	2.50593e-07	ALA_ext + H_ext > ALA + H
154	0	0	0	-1.5889e-06	1.3295e-12	1.15304e-06	HIS_ext + H_ext > HIS + H
155	-5.3169e-06	1.2276e-12	1.10797e-06	-5.4284e-06	1.2983e-12	1.13943e-06	PHE_ext + H_ext > PHE + H
156	-9.3754e-07	3.9198e-14	1.97985e-07	0	0	0	TYR_ext + H_ext > TYR + H
157	0	0	0	0	0	0	TRP_ext + H_ext > TRP + H
158	-4.8189e-06	1.0099e-12	1.00494e-06	-5.1282e-06	1.1399e-12	1.06766e-06	LAC_ext + H_ext > LAC + H
159	3.8519e-05	2.019e-11	4.49333e-06	5.641e-05	4.3959e-11	6.63016e-06	ETH > ETH_ext
160	4.816e-06	1.01e-12	1.00499e-06	5.1254e-06	1.14e-12	1.06771e-06	ACE + H > ACE_ext + H_ext
161	1.1779e-05	6.1653e-12	2.483e-06	1.8554e-05	1.5575e-11	3.94652e-06	PROT > PROT_ext
H2O	0.0028555	5.2031e-08	0.000228103	0.0030322	5.8339e-08	0.000241535	rH2O
Pi_ext	-1.9805e-05	1.4344e-13	3.78735e-07	-2.0771e-05	1.6946e-13	4.11655e-07	rPi_ext
THS_ext	-0.00046766	5.1994e-08	0.000228022	-0.00040537	5.8314e-08	0.000241483	rTHS_ext
SO4_ext	0.00051713	1.5438e-09	3.92912e-05	0.00053534	1.8261e-09	4.27329e-05	rSO4_ext
HS-_ext	0.00040801	2.0335e-07	0.000450943	0.00026606	2.2779e-07	0.000477274	rHS-_ext

## Sheet: in silico
In silico modeling
rc	Calculated fluxes and production rates (mol/g/h)
a	lower flux limit (mol/g/h)
b	upper flux limit (mol/g/h)
	Growth on GLC			Growth on LAC			Growth on GLU			Growth on GLC+LAC (50/50)			Growth on GLC+GLU (50/50)			Growth on GLU+LAC (50/50)			Growth on GLU+ACE (50/50)			Growth on ACE			Growth on GLC, limit rO2
Flux / RNo.	a	b	rc	a	b	rc	a	b	rc	a	b	rc	a	b	rc	a	b	rc	a	b	rc	a	b	rc	a	b	rc	REACTION
1	-Inf	Inf	0.00031052	-Inf	Inf	0.00080336	-Inf	Inf	0.00032803	-Inf	Inf	0.00042914	-Inf	Inf	0.00019339	-Inf	Inf	0.00056239	-Inf	Inf	0.00073264	-Inf	Inf	0.0013132	-Inf	Inf	0.00040657	OXA + ACCOA + H2O > CIT + COA + H
2	-Inf	Inf	0.00031052	-Inf	Inf	0.00080336	-Inf	Inf	0.00032803	-Inf	Inf	0.00042914	-Inf	Inf	0.00019339	-Inf	Inf	0.00056239	-Inf	Inf	0.00073264	-Inf	Inf	0.0013132	-Inf	Inf	0.00040657	CIT + NADP > AKG + CO2 + NADPH
3	0	Inf	0.00024589	0	Inf	0.00074515	0	Inf	0.0011244	0	Inf	0.00036608	0	Inf	0.00055801	0	Inf	0.00093116	0	Inf	0.0011177	0	Inf	0.0013132	0	Inf	0.00034549	AKG + COA + NAD + H > SUCCOA + NADH + CO2
4	-Inf	Inf	0.00022841	-Inf	Inf	0.00072941	-Inf	Inf	0.001111	-Inf	Inf	0.00034903	-Inf	Inf	0.00054221	-Inf	Inf	0.00091648	-Inf	Inf	0.0011075	-Inf	Inf	0.0013132	-Inf	Inf	0.00032897	SUCCOA + Pi + ADP > SUC + COA + ATP + H
5	-Inf	Inf	0.00024589	-Inf	Inf	0.00074515	-Inf	Inf	0.0011244	-Inf	Inf	0.00036608	-Inf	Inf	0.00055801	-Inf	Inf	0.00093116	-Inf	Inf	0.0011177	-Inf	Inf	0.0013132	-Inf	Inf	0.00034549	SUC + FAD > FADH2 + FUM
6	-Inf	Inf	3.152e-11	-Inf	Inf	0.00041352	-Inf	Inf	0.0016874	-Inf	Inf	4.7121e-06	-Inf	Inf	0.00059138	-Inf	Inf	0.001045	-Inf	Inf	0.0013246	-Inf	Inf	0.0013109	-Inf	Inf	0	FUM + H2O > MAL
7	0	Inf	7.9537e-12	0	Inf	0.00041352	0	Inf	0.00095828	0	Inf	1.1658e-06	0	Inf	0.00021825	0	Inf	0.00074973	0	Inf	0.00099091	0	Inf	0.00077731	0	Inf	1.6649e-15	MAL + FAD > FADH2 + OXA
8	-Inf	Inf	0.00070507	-Inf	Inf	0	-Inf	Inf	-1.9895e-13	-Inf	Inf	0.00035253	-Inf	Inf	0.00035253	-Inf	Inf	5.6843e-14	-Inf	Inf	2.8422e-14	-Inf	Inf	5.6843e-14	-Inf	Inf	0.00070507	GLC + ATP > G6P + ADP + H
9	-Inf	Inf	-0.0008232	-Inf	Inf	-7.6345e-07	-Inf	Inf	-6.5182e-07	-Inf	Inf	-0.00061933	-Inf	Inf	-0.00062564	-Inf	Inf	-7.118e-07	-Inf	Inf	-4.9759e-07	-Inf	Inf	-0.00031041	-Inf	Inf	-0.00047416	G6P > F6P
10	-Inf	Inf	8.4278e-06	-Inf	Inf	3.4227e-05	-Inf	Inf	2.9223e-05	-Inf	Inf	8.2234e-06	-Inf	Inf	7.6179e-06	-Inf	Inf	3.1912e-05	-Inf	Inf	2.2308e-05	-Inf	Inf	0.00031041	-Inf	Inf	7.9649e-06	GAP > GLP
11	0	Inf	1.6432e-11	0	Inf	2.6636e-05	0	Inf	2.2742e-05	0	Inf	2.7222e-12	0	Inf	1.0865e-14	0	Inf	2.4834e-05	0	Inf	1.7361e-05	0	Inf	0.00031041	0	Inf	2.5701e-15	GAP + GLP + H2O > F6P + Pi
12	-Inf	Inf	0.00065079	-Inf	Inf	-7.553e-05	-Inf	Inf	-6.4486e-05	-Inf	Inf	0.00029957	-Inf	Inf	0.00030347	-Inf	Inf	-7.042e-05	-Inf	Inf	-4.9228e-05	-Inf	Inf	-0.00031041	-Inf	Inf	0.00065377	GAP + Pi + NAD + ADP > 3PG + ATP + NADH
13	-Inf	Inf	0.00059621	-Inf	Inf	-0.00012469	-Inf	Inf	-0.00010646	-Inf	Inf	0.0002442	-Inf	Inf	0.00019727	-Inf	Inf	-0.00011625	-Inf	Inf	-8.1267e-05	-Inf	Inf	-0.00055708	-Inf	Inf	0.00060219	3PG > PEP + H2O + H
14	0	Inf	0.00040252	0	Inf	2.608e-13	0	Inf	1.3892e-12	0	Inf	5.1666e-05	0	Inf	7.2109e-05	0	Inf	8.9127e-13	0	Inf	1.0731e-13	0	Inf	0.00043109	0	Inf	0.00041914	PEP + ADP + H > PYR + ATP
15	0	Inf	0.00015215	0	Inf	0.00013704	0	Inf	2.6742e-13	0	Inf	0.000152	0	Inf	8.7612e-05	0	Inf	1.3879e-13	0	Inf	1.6829e-13	0	Inf	0.00053359	0	Inf	0.00014379	PEP + CO2 + H2O > OXA + Pi + H
16	0	Inf	3.8184e-12	0	Inf	0.00029915	0	Inf	0.0001384	0	Inf	1.6899e-13	0	Inf	8.8785e-15	0	Inf	0.00015114	0	Inf	0.00010565	0	Inf	0.0015218	0	Inf	7.1453e-15	PYR + ATP + H2O > PEP + AMP + Pi + 2 H
17	0	Inf	0.0015274	0	Inf	3.4067e-18	0	Inf	6.9639e-13	0	Inf	0.00097104	0	Inf	0.00097741	0	Inf	7.2002e-13	0	Inf	4.2563e-14	0	Inf	0.00031041	0	Inf	0.0011784	G6P + NADP + H2O > 6PG + NADPH + 2 H
18	0	Inf	0.0012779	0	Inf	3.1343e-18	0	Inf	6.9639e-13	0	Inf	0.00097104	0	Inf	0.00097741	0	Inf	7.2002e-13	0	Inf	2.152e-14	0	Inf	1.949e-13	0	Inf	0.00075196	6PG + NADP > RU5P + CO2 + NADPH
19	-Inf	Inf	0.00044644	-Inf	Inf	1.8444e-05	-Inf	Inf	1.5747e-05	-Inf	Inf	0.00034366	-Inf	Inf	0.00034431	-Inf	Inf	1.7196e-05	-Inf	Inf	1.2021e-05	-Inf	Inf	-7.3328e-12	-Inf	Inf	0.00027001	RU5P > R5P
20	-Inf	Inf	0.00082976	-Inf	Inf	-1.9971e-05	-Inf	Inf	-1.7051e-05	-Inf	Inf	0.00062573	-Inf	Inf	0.00063157	-Inf	Inf	-1.862e-05	-Inf	Inf	-1.3016e-05	-Inf	Inf	7.816e-12	-Inf	Inf	0.00048035	RU5P > X5P + H
21	-Inf	Inf	0.0004254	-Inf	Inf	-5.1064e-07	-Inf	Inf	-4.3598e-07	-Inf	Inf	0.00032313	-Inf	Inf	0.00032529	-Inf	Inf	-4.7609e-07	-Inf	Inf	-3.3282e-07	-Inf	Inf	3.5243e-12	-Inf	Inf	0.00025012	X5P + R5P > S7P + GAP
22	-Inf	Inf	-0.00040436	-Inf	Inf	1.946e-05	-Inf	Inf	1.6615e-05	-Inf	Inf	-0.0003026	-Inf	Inf	-0.00030628	-Inf	Inf	1.8144e-05	-Inf	Inf	1.2684e-05	-Inf	Inf	-4.5475e-12	-Inf	Inf	-0.00023024	F6P + GAP > E4P + X5P + H
23	-Inf	Inf	0.0004237	-Inf	Inf	-2.0375e-06	-Inf	Inf	-1.7396e-06	-Inf	Inf	0.00032147	-Inf	Inf	0.00032376	-Inf	Inf	-1.8997e-06	-Inf	Inf	-1.328e-06	-Inf	Inf	4.0927e-12	-Inf	Inf	0.00024852	S7P + GAP + H > E4P + F6P
24	0	Inf	0.00024953	0	Inf	2.724e-19	0	Inf	2.7545e-20	0	Inf	2.7224e-11	0	Inf	4.9864e-15	0	Inf	2.6274e-20	0	Inf	2.1043e-14	0	Inf	0.00031041	0	Inf	0.00042647	6PG > HD6PG + H2O
25	-Inf	Inf	0.00024953	-Inf	Inf	-2.8422e-14	-Inf	Inf	2.8422e-14	-Inf	Inf	2.7228e-11	-Inf	Inf	0	-Inf	Inf	0	-Inf	Inf	5.6843e-14	-Inf	Inf	0.00031041	-Inf	Inf	0.00042647	HD6PG > GAP + PYR
26	0	Inf	0.00048606	0	Inf	0.00096148	0	Inf	0.00046303	0	Inf	0.00060043	0	Inf	0.00035206	0	Inf	0.00070981	0	Inf	0.00013062	0	Inf	1.5075e-13	0	Inf	0.00068873	PYR + COA + NAD > ACCOA + CO2 + NADH
27	-Inf	Inf	-1.5632e-12	-Inf	Inf	0.0014101	-Inf	Inf	-1.7053e-13	-Inf	Inf	0.00070507	-Inf	Inf	2.8422e-14	-Inf	Inf	0.00070507	-Inf	Inf	-2.8422e-14	-Inf	Inf	-2.8422e-14	-Inf	Inf	-2.8422e-14	LAC + NAD > PYR + NADH + H
28	0	Inf	2.3591e-11	0	Inf	2.7592e-13	0	Inf	0.00072908	0	Inf	3.5463e-06	0	Inf	0.00037313	0	Inf	0.00029527	0	Inf	0.00033372	0	Inf	0.00053359	0	Inf	2.0724e-15	MAL + NAD > PYR + CO2 + NADH
29	-Inf	Inf	-8.3894e-05	-Inf	Inf	-7.5565e-05	-Inf	Inf	-6.4516e-05	-Inf	Inf	-8.1859e-05	-Inf	Inf	-7.5832e-05	-Inf	Inf	-7.0452e-05	-Inf	Inf	-0.00075432	-Inf	Inf	-0.0010337	-Inf	Inf	3.698e-05	ACCOA + Pi > AC-P + COA
30	-Inf	Inf	-8.3894e-05	-Inf	Inf	-7.5565e-05	-Inf	Inf	-6.4516e-05	-Inf	Inf	-8.1859e-05	-Inf	Inf	-7.5832e-05	-Inf	Inf	-7.0452e-05	-Inf	Inf	-0.00075432	-Inf	Inf	-0.0010337	-Inf	Inf	3.698e-05	AC-P + ADP > ACE + ATP
31	-Inf	Inf	-7.2468e-05	-Inf	Inf	-6.5273e-05	-Inf	Inf	-5.5729e-05	-Inf	Inf	-7.071e-05	-Inf	Inf	-6.5504e-05	-Inf	Inf	-6.0857e-05	-Inf	Inf	-4.2543e-05	-Inf	Inf	0.0002795	-Inf	Inf	-6.8487e-05	ACE + COA + ATP + H > ACCOA + AMP + PPi
32	0	Inf	0.00012229	0	Inf	1.5131e-13	0	Inf	2.0355e-11	0	Inf	1.2018e-12	0	Inf	2.1891e-15	0	Inf	2.211e-11	0	Inf	1.481e-12	0	Inf	0.00048167	0	Inf	2.4721e-06	2 H + AKG + NH3 + NADPH > GLU + NADP + H2O
33	0	Inf	5.4186e-12	0	Inf	1.5966e-13	0	Inf	7.3337e-13	0	Inf	7.8205e-14	0	Inf	2.1274e-15	0	Inf	7.1199e-13	0	Inf	5.9841e-14	0	Inf	0.00021324	0	Inf	3.5797e-15	GLU + NH3 + ATP > GLN + Pi + ADP + H
34	-Inf	Inf	2.1383e-05	-Inf	Inf	1.926e-05	-Inf	Inf	1.6444e-05	-Inf	Inf	2.0864e-05	-Inf	Inf	1.9328e-05	-Inf	Inf	1.7957e-05	-Inf	Inf	1.2553e-05	-Inf	Inf	4.7464e-12	-Inf	Inf	2.0208e-05	GLN + CO2 + 2 H2O + 2 ATP > CARBP + GLU + Pi + 2 ADP + H
35	-Inf	Inf	1.0578e-05	-Inf	Inf	9.5281e-06	-Inf	Inf	8.1349e-06	-Inf	Inf	1.0322e-05	-Inf	Inf	9.5617e-06	-Inf	Inf	8.8834e-06	-Inf	Inf	6.21e-06	-Inf	Inf	1.1084e-12	-Inf	Inf	9.9972e-06	GLU + ATP + 2 NADPH + H > PRO + ADP + Pi + 2 NADP + H2O
36	-Inf	Inf	-0.00015837	-Inf	Inf	-0.0002528	-Inf	Inf	0.00063025	-Inf	Inf	-0.00027597	-Inf	Inf	0.00011248	-Inf	Inf	0.00018735	-Inf	Inf	0.00025828	-Inf	Inf	0.000235	-Inf	Inf	-0.00026278	OXA + GLU > ASP + AKG
37	-Inf	Inf	0.00027565	-Inf	Inf	0.00035844	-Inf	Inf	-0.00054006	-Inf	Inf	0.00039041	-Inf	Inf	-6.4681e-06	-Inf	Inf	-8.8854e-05	-Inf	Inf	-0.00018942	-Inf	Inf	2.3172e-06	-Inf	Inf	0.00037362	FUM + NH3 + H > ASP
38	0	Inf	5.2866e-12	0	Inf	6.6205e-14	0	Inf	2.1418e-12	0	Inf	8.428e-13	0	Inf	4.7662e-15	0	Inf	1.6393e-12	0	Inf	2.8216e-13	0	Inf	0.00023732	0	Inf	6.3743e-15	ASP + O2 + H2O > OXA + H2O2 + NH3 + H
39	-Inf	Inf	1.2089e-05	-Inf	Inf	1.0889e-05	-Inf	Inf	9.297e-06	-Inf	Inf	1.1796e-05	-Inf	Inf	1.0928e-05	-Inf	Inf	1.0152e-05	-Inf	Inf	7.0972e-06	-Inf	Inf	1.1937e-12	-Inf	Inf	1.1425e-05	ASP + NH3 > ASN + H2O
40	-Inf	Inf	1.5414e-05	-Inf	Inf	1.3884e-05	-Inf	Inf	1.1854e-05	-Inf	Inf	1.504e-05	-Inf	Inf	1.3933e-05	-Inf	Inf	1.2944e-05	-Inf	Inf	9.0489e-06	-Inf	Inf	1.62e-12	-Inf	Inf	1.4567e-05	ASP + 2 ATP + CARBP + NADPH + 2 GLU > ARG + FUM + AKG + AMP + PPi + H + 2 Pi + ADP + NADP
41	-Inf	Inf	5.4049e-05	-Inf	Inf	4.8683e-05	-Inf	Inf	4.1564e-05	-Inf	Inf	5.2738e-05	-Inf	Inf	4.8855e-05	-Inf	Inf	4.5389e-05	-Inf	Inf	3.173e-05	-Inf	Inf	4.3201e-12	-Inf	Inf	5.108e-05	ASP + ATP + NADPH + H > ASP4SA + Pi + NADP + ADP
42	-Inf	Inf	3.6571e-05	-Inf	Inf	3.294e-05	-Inf	Inf	2.8123e-05	-Inf	Inf	3.5684e-05	-Inf	Inf	3.3056e-05	-Inf	Inf	3.0711e-05	-Inf	Inf	2.1469e-05	-Inf	Inf	2.9843e-12	-Inf	Inf	3.4562e-05	ASP4SA + H + NADPH > HSER + NADP
43	-Inf	Inf	2.8712e-05	-Inf	Inf	2.5862e-05	-Inf	Inf	2.208e-05	-Inf	Inf	2.8016e-05	-Inf	Inf	2.5953e-05	-Inf	Inf	2.4112e-05	-Inf	Inf	1.6856e-05	-Inf	Inf	2.4727e-12	-Inf	Inf	2.7135e-05	HSER + ATP + H2O > THR + Pi + ADP + 2 H
44	-Inf	Inf	1.7478e-05	-Inf	Inf	1.5743e-05	-Inf	Inf	1.3441e-05	-Inf	Inf	1.7054e-05	-Inf	Inf	1.5798e-05	-Inf	Inf	1.4678e-05	-Inf	Inf	1.0261e-05	-Inf	Inf	1.4495e-12	-Inf	Inf	1.6518e-05	ASP4SA + PYR + NADH + SUCCOA + GLU > mDAP + SUC + AKG + COA + H + NAD
45	-Inf	Inf	1.6321e-05	-Inf	Inf	1.47e-05	-Inf	Inf	1.2551e-05	-Inf	Inf	1.5925e-05	-Inf	Inf	1.4752e-05	-Inf	Inf	1.3706e-05	-Inf	Inf	9.5812e-06	-Inf	Inf	1.1653e-12	-Inf	Inf	1.5424e-05	mDAP + H > LYS + CO2
46	-Inf	Inf	1.4507e-05	-Inf	Inf	1.3067e-05	-Inf	Inf	1.1156e-05	-Inf	Inf	1.4155e-05	-Inf	Inf	1.3113e-05	-Inf	Inf	1.2183e-05	-Inf	Inf	8.5166e-06	-Inf	Inf	1.2506e-12	-Inf	Inf	1.371e-05	THR > OBUT + NH3
47	-Inf	Inf	1.4507e-05	-Inf	Inf	1.3067e-05	-Inf	Inf	1.1156e-05	-Inf	Inf	1.4155e-05	-Inf	Inf	1.3113e-05	-Inf	Inf	1.2183e-05	-Inf	Inf	8.5166e-06	-Inf	Inf	1.1084e-12	-Inf	Inf	1.371e-05	OBUT + NADPH + H + GLU + PYR > ILE + AKG + NADP + H2O + CO2
48	-Inf	Inf	7.8581e-06	-Inf	Inf	7.078e-06	-Inf	Inf	6.0431e-06	-Inf	Inf	7.6676e-06	-Inf	Inf	7.103e-06	-Inf	Inf	6.5991e-06	-Inf	Inf	4.6132e-06	-Inf	Inf	6.537e-13	-Inf	Inf	7.4265e-06	HSER + ACCOA + H2S > HCYS + ACE + COA + 2 H
49	-Inf	Inf	7.8581e-06	-Inf	Inf	7.078e-06	-Inf	Inf	6.0431e-06	-Inf	Inf	7.6676e-06	-Inf	Inf	7.103e-06	-Inf	Inf	6.5991e-06	-Inf	Inf	4.6132e-06	-Inf	Inf	7.6739e-13	-Inf	Inf	7.4265e-06	5MTHF + HCYS > THF + MET
50	-Inf	Inf	2.7201e-06	-Inf	Inf	2.4501e-06	-Inf	Inf	2.0918e-06	-Inf	Inf	2.6542e-06	-Inf	Inf	2.4587e-06	-Inf	Inf	2.2843e-06	-Inf	Inf	1.5969e-06	-Inf	Inf	2.8422e-13	-Inf	Inf	2.5707e-06	SER + ACCOA + H2S > CYS + ACE + COA + H
51	-Inf	Inf	1.62e-12	-Inf	Inf	5.6843e-14	-Inf	Inf	2.2737e-13	-Inf	Inf	2.8422e-14	-Inf	Inf	-2.8422e-14	-Inf	Inf	1.4211e-13	-Inf	Inf	8.5265e-14	-Inf	Inf	4.5087e-05	-Inf	Inf	1.9895e-12	SO4 + 2 ATP + H2O + RTR > SO3 + H + ADP + Pi + AMP + PPi + OTR
52	-Inf	Inf	5.2891e-06	-Inf	Inf	4.764e-06	-Inf	Inf	4.0674e-06	-Inf	Inf	5.1609e-06	-Inf	Inf	4.7809e-06	-Inf	Inf	4.4417e-06	-Inf	Inf	3.105e-06	-Inf	Inf	4.2267e-05	-Inf	Inf	4.9986e-06	THS + O2 + H2O > 2 SO3 + 2 H
53	-Inf	Inf	1.0578e-05	-Inf	Inf	9.5281e-06	-Inf	Inf	8.1349e-06	-Inf	Inf	1.0322e-05	-Inf	Inf	9.5617e-06	-Inf	Inf	8.8834e-06	-Inf	Inf	6.21e-06	-Inf	Inf	0.00012962	-Inf	Inf	9.9972e-06	SO3 + 3 NADPH + 5 H > H2S + 3 NADP + 3 H2O
54	0	Inf	2.3153e-11	0	Inf	2.7011e-13	0	Inf	1.635e-12	0	Inf	2.1146e-06	0	Inf	5.6868e-05	0	Inf	2.8569e-12	0	Inf	1.2748e-13	0	Inf	0.00024667	0	Inf	3.3431e-15	SER > PYR + NH3
55	-Inf	Inf	5.4576e-05	-Inf	Inf	4.9158e-05	-Inf	Inf	4.197e-05	-Inf	Inf	5.5367e-05	-Inf	Inf	0.0001062	-Inf	Inf	4.5832e-05	-Inf	Inf	3.2039e-05	-Inf	Inf	0.00024667	-Inf	Inf	5.1579e-05	3PG + NAD + GLU + H2O > SER + AKG + Pi + NADH + 3 H
56	-Inf	Inf	2.9799e-05	-Inf	Inf	2.6841e-05	-Inf	Inf	2.2916e-05	-Inf	Inf	2.9077e-05	-Inf	Inf	2.6936e-05	-Inf	Inf	2.5025e-05	-Inf	Inf	1.7494e-05	-Inf	Inf	-1.8076e-11	-Inf	Inf	2.8162e-05	THF + SER > METHF + GLY + H2O
57	-Inf	Inf	4.4731e-05	-Inf	Inf	4.029e-05	-Inf	Inf	3.4399e-05	-Inf	Inf	4.3646e-05	-Inf	Inf	4.0433e-05	-Inf	Inf	3.7564e-05	-Inf	Inf	2.626e-05	-Inf	Inf	4.2917e-12	-Inf	Inf	4.2274e-05	2 PYR + NADPH + 2 H > IVA + H2O + CO2 + NADP
58	-Inf	Inf	6.9935e-05	-Inf	Inf	6.2992e-05	-Inf	Inf	5.3781e-05	-Inf	Inf	6.8239e-05	-Inf	Inf	6.3215e-05	-Inf	Inf	5.873e-05	-Inf	Inf	4.1056e-05	-Inf	Inf	6.6507e-12	-Inf	Inf	6.6094e-05	IVA + GLU > VAL + AKG + H
59	-Inf	Inf	2.297e-05	-Inf	Inf	2.0689e-05	-Inf	Inf	1.7664e-05	-Inf	Inf	2.2413e-05	-Inf	Inf	2.0763e-05	-Inf	Inf	1.929e-05	-Inf	Inf	1.3485e-05	-Inf	Inf	2.16e-12	-Inf	Inf	2.1708e-05	IVA + ACCOA + H2O + NAD + GLU > LEU + AKG + COA + NADH + 2 H + CO2
60	-Inf	Inf	4.8174e-05	-Inf	Inf	4.3391e-05	-Inf	Inf	3.7047e-05	-Inf	Inf	4.7006e-05	-Inf	Inf	4.3545e-05	-Inf	Inf	4.0456e-05	-Inf	Inf	2.8281e-05	-Inf	Inf	4.917e-12	-Inf	Inf	4.5528e-05	VAL + PYR > IVA + ALA
61	-Inf	Inf	2.1044e-05	-Inf	Inf	1.8955e-05	-Inf	Inf	1.6183e-05	-Inf	Inf	2.0534e-05	-Inf	Inf	1.9022e-05	-Inf	Inf	1.7672e-05	-Inf	Inf	1.2354e-05	-Inf	Inf	-1.0317e-11	-Inf	Inf	1.9888e-05	R5P + ATP > PRPP + AMP + H
62	-Inf	Inf	5.4403e-06	-Inf	Inf	4.9001e-06	-Inf	Inf	4.1837e-06	-Inf	Inf	5.3083e-06	-Inf	Inf	4.9175e-06	-Inf	Inf	4.5686e-06	-Inf	Inf	3.1937e-06	-Inf	Inf	4.6896e-13	-Inf	Inf	5.1414e-06	PRPP + ATP + 3 H2O + GLN + 3 NAD > HIS + 3 NADH + 2 PPi + AICAR + AKG + Pi
63	-Inf	Inf	1.9343e-05	-Inf	Inf	1.7423e-05	-Inf	Inf	1.4875e-05	-Inf	Inf	1.8874e-05	-Inf	Inf	1.7484e-05	-Inf	Inf	1.6244e-05	-Inf	Inf	1.1356e-05	-Inf	Inf	-3.8369e-13	-Inf	Inf	1.8281e-05	E4P + 2 PEP + NADPH + ATP > CHOR + 4 Pi + NADP + ADP
64	-Inf	Inf	1.5716e-05	-Inf	Inf	1.4156e-05	-Inf	Inf	1.2086e-05	-Inf	Inf	1.5335e-05	-Inf	Inf	1.4206e-05	-Inf	Inf	1.3198e-05	-Inf	Inf	9.2264e-06	-Inf	Inf	6.537e-13	-Inf	Inf	1.4853e-05	CHOR > PRE
65	-Inf	Inf	9.9738e-06	-Inf	Inf	8.9836e-06	-Inf	Inf	7.67e-06	-Inf	Inf	9.7319e-06	-Inf	Inf	9.0154e-06	-Inf	Inf	8.3758e-06	-Inf	Inf	5.8552e-06	-Inf	Inf	7.9581e-13	-Inf	Inf	9.426e-06	PRE + GLU > PHE + AKG + CO2 + H2O
66	-Inf	Inf	5.7425e-06	-Inf	Inf	5.1724e-06	-Inf	Inf	4.4161e-06	-Inf	Inf	5.6032e-06	-Inf	Inf	5.1907e-06	-Inf	Inf	4.8224e-06	-Inf	Inf	3.3712e-06	-Inf	Inf	-5.6843e-14	-Inf	Inf	5.4271e-06	PRE + NAD + GLU > TYR + AKG + H + CO2 + NADH
67	-Inf	Inf	3.6268e-06	-Inf	Inf	3.2668e-06	-Inf	Inf	2.7891e-06	-Inf	Inf	3.5389e-06	-Inf	Inf	3.2783e-06	-Inf	Inf	3.0457e-06	-Inf	Inf	2.1292e-06	-Inf	Inf	-3.979e-13	-Inf	Inf	3.4276e-06	CHOR + GLN + H > ANT + GLU + PYR
68	-Inf	Inf	3.6268e-06	-Inf	Inf	3.2668e-06	-Inf	Inf	2.7891e-06	-Inf	Inf	3.5389e-06	-Inf	Inf	3.2783e-06	-Inf	Inf	3.0457e-06	-Inf	Inf	2.1292e-06	-Inf	Inf	-1.9895e-13	-Inf	Inf	3.4276e-06	PRPP + ANT + SER + H > TRP + 2 H2O + PPi + CO2 + GAP
69	-Inf	Inf	8.476e-07	-Inf	Inf	7.6345e-07	-Inf	Inf	6.5182e-07	-Inf	Inf	8.2705e-07	-Inf	Inf	7.6615e-07	-Inf	Inf	7.118e-07	-Inf	Inf	4.9759e-07	-Inf	Inf	1.9895e-13	-Inf	Inf	8.0105e-07	G6P > G1P
70	0.00281	0.00281	0.00281	0.00281	0.00281	0.00281	0.00281	0.00281	0.00281	0.00281	0.00281	0.00281	0.00281	0.00281	0.00281	0.00281	0.00281	0.00281	0.00281	0.00281	0.00281	0.00281	0.00281	0.00281	0.00281	0.00281	0.00281	ATP + H2O > Pi + ADP + H
71	0	Inf	9.2778e-12	0	Inf	2.5258e-13	0	Inf	1.4506e-12	0	Inf	1.9256e-13	0	Inf	3.9195e-15	0	Inf	1.2985e-12	0	Inf	1.157e-13	0	Inf	0.00032459	0	Inf	6.637e-15	PPi + H2O > 2 Pi + 2 H
72	0	Inf	0.0019852	0	Inf	0.0017395	0	Inf	0.001134	0	Inf	0.001976	0	Inf	0.0017124	0	Inf	0.0013962	0	Inf	0.0010136	0	Inf	0.0012093	0	Inf	0.0018194	O2 + 4 Pi + 2 NADH + 4 ADP + 6 H > 4 ATP + 6 H2O + 2 NAD
73	0	Inf	0.00012295	0	Inf	0.00057934	0	Inf	0.0010413	0	Inf	0.00018362	0	Inf	0.00038813	0	Inf	0.00084044	0	Inf	0.0010543	0	Inf	0.0010453	0	Inf	0.00017274	O2 + 2 Pi + 2 FADH2 + 2 ADP + 2 H > 2 ATP + 2 FAD + 4 H2O
74	-Inf	Inf	0.0026384	-Inf	Inf	0.00048351	-Inf	Inf	5.4948e-05	-Inf	Inf	0.0020247	-Inf	Inf	0.0018272	-Inf	Inf	0.00026418	-Inf	Inf	0.00052417	-Inf	Inf	0.00070801	-Inf	Inf	0.0019989	NADPH + NAD > NADP + NADH
75	-Inf	Inf	6.0082e-06	-Inf	Inf	5.4117e-06	-Inf	Inf	4.6204e-06	-Inf	Inf	5.8625e-06	-Inf	Inf	5.4309e-06	-Inf	Inf	5.0456e-06	-Inf	Inf	3.5272e-06	-Inf	Inf	-1.3472e-11	-Inf	Inf	5.6782e-06	PRPP + 2 GLN + 2 H2O + GLY + 4 ATP + FTHF + CO2 + ASP > AICAR + FUM + 2 GLU + PPi + 4 Pi + 4 ADP + THF + 3 H
76	-Inf	Inf	1.1448e-05	-Inf	Inf	1.0312e-05	-Inf	Inf	8.8041e-06	-Inf	Inf	1.1171e-05	-Inf	Inf	1.0348e-05	-Inf	Inf	9.6142e-06	-Inf	Inf	6.7209e-06	-Inf	Inf	-1.3131e-11	-Inf	Inf	1.082e-05	AICAR + FTHF > IMP + H2O + THF
77	-Inf	Inf	8.3393e-06	-Inf	Inf	7.5114e-06	-Inf	Inf	6.4131e-06	-Inf	Inf	8.1371e-06	-Inf	Inf	7.538e-06	-Inf	Inf	7.0032e-06	-Inf	Inf	4.8957e-06	-Inf	Inf	-1.2278e-11	-Inf	Inf	7.8813e-06	IMP + ASP + GTP > FUM + AMP + GDP + Pi + 2 H
78	-Inf	Inf	-2.4561e-05	-Inf	Inf	0.00027702	-Inf	Inf	0.00011951	-Inf	Inf	-2.3966e-05	-Inf	Inf	-2.2201e-05	-Inf	Inf	0.00013051	-Inf	Inf	9.1234e-05	-Inf	Inf	0.0018463	-Inf	Inf	-2.3212e-05	AMP + ATP > 2 ADP
79	-Inf	Inf	1.6761e-07	-Inf	Inf	1.5097e-07	-Inf	Inf	1.289e-07	-Inf	Inf	1.6355e-07	-Inf	Inf	1.5151e-07	-Inf	Inf	1.4076e-07	-Inf	Inf	9.8398e-08	-Inf	Inf	-2.2737e-13	-Inf	Inf	1.5841e-07	RTR + ATP > dATP + OTR + H2O
80	-Inf	Inf	3.1091e-06	-Inf	Inf	2.8004e-06	-Inf	Inf	2.391e-06	-Inf	Inf	3.0337e-06	-Inf	Inf	2.8103e-06	-Inf	Inf	2.611e-06	-Inf	Inf	1.8252e-06	-Inf	Inf	-8.8107e-13	-Inf	Inf	2.9383e-06	IMP + NAD + 2 H2O + 2 ATP + GLN > GDP + ADP + H + NADH + GLU + AMP + PPi
81	-Inf	Inf	1.127e-05	-Inf	Inf	1.0151e-05	-Inf	Inf	8.6671e-06	-Inf	Inf	1.0997e-05	-Inf	Inf	1.0187e-05	-Inf	Inf	9.4646e-06	-Inf	Inf	6.6163e-06	-Inf	Inf	-1.2278e-11	-Inf	Inf	1.0651e-05	GDP + ATP > GTP + ADP
82	-Inf	Inf	1.7818e-07	-Inf	Inf	1.6049e-07	-Inf	Inf	1.3702e-07	-Inf	Inf	1.7386e-07	-Inf	Inf	1.6106e-07	-Inf	Inf	1.4963e-07	-Inf	Inf	1.046e-07	-Inf	Inf	-3.6948e-13	-Inf	Inf	1.6839e-07	RTR + GDP + ATP > dGTP + ADP + OTR + H2O
83	-Inf	Inf	5.9686e-06	-Inf	Inf	5.376e-06	-Inf	Inf	4.59e-06	-Inf	Inf	5.8238e-06	-Inf	Inf	5.395e-06	-Inf	Inf	5.0123e-06	-Inf	Inf	3.5039e-06	-Inf	Inf	3.1264e-12	-Inf	Inf	5.6408e-06	CARBP + ASP + O2 + PRPP + H > UMP + CO2 + Pi + H2O + H2O2 + PPi
84	-Inf	Inf	6.8162e-06	-Inf	Inf	6.1395e-06	-Inf	Inf	5.2418e-06	-Inf	Inf	6.6509e-06	-Inf	Inf	6.1612e-06	-Inf	Inf	5.7241e-06	-Inf	Inf	4.0015e-06	-Inf	Inf	3.0695e-12	-Inf	Inf	6.4418e-06	UMP + ATP > UDP + ADP
85	-Inf	Inf	6.817e-05	-Inf	Inf	6.1402e-05	-Inf	Inf	5.2424e-05	-Inf	Inf	6.6516e-05	-Inf	Inf	6.1619e-05	-Inf	Inf	5.7248e-05	-Inf	Inf	4.002e-05	-Inf	Inf	-0.00021324	-Inf	Inf	6.4425e-05	RTR + UDP + ATP > dUTP + ADP + OTR + H2O
86	-Inf	Inf	-6.817e-05	-Inf	Inf	-6.1402e-05	-Inf	Inf	-5.2424e-05	-Inf	Inf	-6.6516e-05	-Inf	Inf	-6.1619e-05	-Inf	Inf	-5.7248e-05	-Inf	Inf	-4.002e-05	-Inf	Inf	0.00021324	-Inf	Inf	-6.4425e-05	dCTP + H2O > dUTP + NH3
87	-Inf	Inf	-5.8811e-05	-Inf	Inf	-5.2972e-05	-Inf	Inf	-4.5227e-05	-Inf	Inf	-5.7384e-05	-Inf	Inf	-5.3159e-05	-Inf	Inf	-4.9388e-05	-Inf	Inf	-3.4525e-05	-Inf	Inf	0.00021324	-Inf	Inf	-5.558e-05	UDP + ATP > UTP + ADP
88	-Inf	Inf	-6.494e-05	-Inf	Inf	-5.8493e-05	-Inf	Inf	-4.994e-05	-Inf	Inf	-6.3365e-05	-Inf	Inf	-5.8699e-05	-Inf	Inf	-5.4535e-05	-Inf	Inf	-3.8123e-05	-Inf	Inf	0.00021324	-Inf	Inf	-6.1373e-05	UTP + GLN + ATP + H2O > CTP + GLU + Pi + ADP + H
89	-Inf	Inf	-7.5908e-05	-Inf	Inf	-6.8371e-05	-Inf	Inf	-5.8374e-05	-Inf	Inf	-7.4067e-05	-Inf	Inf	-6.8613e-05	-Inf	Inf	-6.3746e-05	-Inf	Inf	-4.4562e-05	-Inf	Inf	0.00021324	-Inf	Inf	-7.1738e-05	CTP + ADP > CDP + ATP
90	-Inf	Inf	-6.7824e-05	-Inf	Inf	-6.109e-05	-Inf	Inf	-5.2158e-05	-Inf	Inf	-6.6179e-05	-Inf	Inf	-6.1306e-05	-Inf	Inf	-5.6957e-05	-Inf	Inf	-3.9817e-05	-Inf	Inf	0.00021324	-Inf	Inf	-6.4099e-05	RTR + CDP + ATP > dCTP + ADP + OTR + H2O
91	-Inf	Inf	1.6761e-07	-Inf	Inf	1.5097e-07	-Inf	Inf	1.289e-07	-Inf	Inf	1.6355e-07	-Inf	Inf	1.5151e-07	-Inf	Inf	1.4076e-07	-Inf	Inf	9.8398e-08	-Inf	Inf	2.8422e-14	-Inf	Inf	1.5841e-07	dCTP + H2O + METHF + H > dTTP + DHF + NH3
92	-Inf	Inf	8.0836e-06	-Inf	Inf	7.2811e-06	-Inf	Inf	6.2165e-06	-Inf	Inf	7.8876e-06	-Inf	Inf	7.3068e-06	-Inf	Inf	6.7885e-06	-Inf	Inf	4.7456e-06	-Inf	Inf	2.558e-12	-Inf	Inf	7.6396e-06	ATP + CMP > ADP + CDP
93	-Inf	Inf	0.00012872	-Inf	Inf	0.00011594	-Inf	Inf	9.8989e-05	-Inf	Inf	0.0001256	-Inf	Inf	0.00011635	-Inf	Inf	0.0001081	-Inf	Inf	7.5567e-05	-Inf	Inf	3.4248e-11	-Inf	Inf	0.00012165	ATP + ACCOA + ACP + CO2 + H2O > MALACP + COA + ADP + Pi + 2 H
94	-Inf	Inf	1.9428e-05	-Inf	Inf	1.7499e-05	-Inf	Inf	1.494e-05	-Inf	Inf	1.8956e-05	-Inf	Inf	1.7561e-05	-Inf	Inf	1.6315e-05	-Inf	Inf	1.1405e-05	-Inf	Inf	5.0022e-12	-Inf	Inf	1.8361e-05	ACCOA + ACP > COA + ACACP
95	-Inf	Inf	1.6952e-06	-Inf	Inf	1.5269e-06	-Inf	Inf	1.3036e-06	-Inf	Inf	1.6541e-06	-Inf	Inf	1.5323e-06	-Inf	Inf	1.4236e-06	-Inf	Inf	9.9518e-07	-Inf	Inf	-9.2371e-14	-Inf	Inf	1.6021e-06	ACACP + 5 MALACP + 5 NADPH + 4 NADH + 14 H > C12:0-3OHACP + 5 NADP + 4 H2O + 4 NAD + 5 CO2 + 5 ACP
96	-Inf	Inf	1.832e-06	-Inf	Inf	1.6501e-06	-Inf	Inf	1.4088e-06	-Inf	Inf	1.7876e-06	-Inf	Inf	1.656e-06	-Inf	Inf	1.5385e-06	-Inf	Inf	1.0755e-06	-Inf	Inf	-7.1054e-14	-Inf	Inf	1.7314e-06	ACACP + 5 MALACP + 5 NADPH + 5 NADH + 15 H > C12:0ACP + 5 NADP + 5 H2O + 5 NAD + 5 CO2 + 5 ACP
97	-Inf	Inf	1.6952e-06	-Inf	Inf	1.5269e-06	-Inf	Inf	1.3036e-06	-Inf	Inf	1.6541e-06	-Inf	Inf	1.5323e-06	-Inf	Inf	1.4236e-06	-Inf	Inf	9.9518e-07	-Inf	Inf	-1.4211e-14	-Inf	Inf	1.6021e-06	ACACP + 6 MALACP + 6 NADPH + 5 NADH + 17 H > C14:0-3OHACP + 6 NADP + 5 H2O + 5 NAD + 6 CO2 + 6 ACP
98	-Inf	Inf	5.5663e-07	-Inf	Inf	5.0136e-07	-Inf	Inf	4.2806e-07	-Inf	Inf	5.4313e-07	-Inf	Inf	5.0314e-07	-Inf	Inf	4.6744e-07	-Inf	Inf	3.2677e-07	-Inf	Inf	1.9895e-13	-Inf	Inf	5.2605e-07	ACACP + 6 MALACP + 6 NADPH + 6 NADH + 18 H > C14:0ACP + 6 NADP + 6 H2O + 6 NAD + 6 CO2 + 6 ACP
99	-Inf	Inf	7.0157e-06	-Inf	Inf	6.3192e-06	-Inf	Inf	5.3952e-06	-Inf	Inf	6.8455e-06	-Inf	Inf	6.3415e-06	-Inf	Inf	5.8916e-06	-Inf	Inf	4.1186e-06	-Inf	Inf	2.4016e-12	-Inf	Inf	6.6303e-06	ACACP + 7 MALACP + 7 NADPH + 7 NADH + 21 H > C16:0ACP + 7 NADP + 7 H2O + 7 NAD + 7 CO2 + 7 ACP
100	-Inf	Inf	2.051e-07	-Inf	Inf	1.8474e-07	-Inf	Inf	1.5773e-07	-Inf	Inf	2.0013e-07	-Inf	Inf	1.8539e-07	-Inf	Inf	1.7224e-07	-Inf	Inf	1.2041e-07	-Inf	Inf	-1.4211e-14	-Inf	Inf	1.9384e-07	ACACP + 8 MALACP + 8 NADPH + 8 NADH + 24 H > C18:0ACP + 8 NADP + 8 H2O + 8 NAD + 8 CO2 + 8 ACP
101	-Inf	Inf	4.5994e-06	-Inf	Inf	4.1428e-06	-Inf	Inf	3.537e-06	-Inf	Inf	4.4878e-06	-Inf	Inf	4.1574e-06	-Inf	Inf	3.8625e-06	-Inf	Inf	2.7001e-06	-Inf	Inf	1.7764e-12	-Inf	Inf	4.3468e-06	ACACP + 7 MALACP + 7 NADPH + 6 NADH + 20 H > C16:1ACP + 7 NADP + 7 H2O + 6 NAD + 7 CO2 + 7 ACP
102	-Inf	Inf	1.8285e-06	-Inf	Inf	1.6469e-06	-Inf	Inf	1.4061e-06	-Inf	Inf	1.7841e-06	-Inf	Inf	1.6528e-06	-Inf	Inf	1.5355e-06	-Inf	Inf	1.0734e-06	-Inf	Inf	6.3949e-13	-Inf	Inf	1.728e-06	ACACP + 8 MALACP + 8 NADPH + 7 NADH + 23 H > C18:1ACP + 8 NADP + 8 H2O + 7 NAD + 8 CO2 + 8 ACP
103	-Inf	Inf	8.4278e-06	-Inf	Inf	7.5911e-06	-Inf	Inf	6.4811e-06	-Inf	Inf	8.2234e-06	-Inf	Inf	7.6179e-06	-Inf	Inf	7.0775e-06	-Inf	Inf	4.9476e-06	-Inf	Inf	2.8422e-12	-Inf	Inf	7.9649e-06	GLP + NADH + H > GL3P + NAD
104	-Inf	Inf	7.171e-06	-Inf	Inf	6.4591e-06	-Inf	Inf	5.5147e-06	-Inf	Inf	6.9971e-06	-Inf	Inf	6.4819e-06	-Inf	Inf	6.0221e-06	-Inf	Inf	4.2098e-06	-Inf	Inf	2.0464e-12	-Inf	Inf	6.7771e-06	GL3P + 0.01908 C12:0ACP + 0.07762 C14:0ACP + 0.64139 C16:1ACP + 0.97834 C16:0ACP + 0.254980 C18:1ACP + 0.02860 C18:0ACP > PA + 2 ACP
105	-Inf	Inf	6.3884e-06	-Inf	Inf	5.7542e-06	-Inf	Inf	4.9128e-06	-Inf	Inf	6.2335e-06	-Inf	Inf	5.7745e-06	-Inf	Inf	5.3649e-06	-Inf	Inf	3.7504e-06	-Inf	Inf	3.4674e-12	-Inf	Inf	6.0375e-06	CTP + PA > CDPDG + PPi
106	-Inf	Inf	5.1317e-06	-Inf	Inf	4.6222e-06	-Inf	Inf	3.9464e-06	-Inf	Inf	5.0072e-06	-Inf	Inf	4.6386e-06	-Inf	Inf	4.3095e-06	-Inf	Inf	3.0126e-06	-Inf	Inf	1.279e-12	-Inf	Inf	4.8498e-06	CDPDG + SER > PE + CMP + CO2
107	-Inf	Inf	1.2568e-06	-Inf	Inf	1.132e-06	-Inf	Inf	9.6647e-07	-Inf	Inf	1.2263e-06	-Inf	Inf	1.136e-06	-Inf	Inf	1.0554e-06	-Inf	Inf	7.3779e-07	-Inf	Inf	6.2528e-13	-Inf	Inf	1.1877e-06	CDPDG + GL3P + H2O > PG + CMP + Pi
108	-Inf	Inf	4.8572e-06	-Inf	Inf	4.375e-06	-Inf	Inf	3.7353e-06	-Inf	Inf	4.7394e-06	-Inf	Inf	4.3905e-06	-Inf	Inf	4.079e-06	-Inf	Inf	2.8515e-06	-Inf	Inf	1.7337e-12	-Inf	Inf	4.5904e-06	F6P + GLN + ACCOA + UTP > UDPNAG + PPi + COA + GLU
109	-Inf	Inf	8.2658e-07	-Inf	Inf	7.4452e-07	-Inf	Inf	6.3566e-07	-Inf	Inf	8.0653e-07	-Inf	Inf	7.4715e-07	-Inf	Inf	6.9415e-07	-Inf	Inf	4.8525e-07	-Inf	Inf	1.0658e-13	-Inf	Inf	7.8118e-07	2.8 UDPNAG + 1.4 NH3 + 1.4 mDAP + 1.4 PEP + 3.8 ALA + 1.4 GLU + 1.4 H2O + 0.504 ACCOA + 12.6 ATP + 1.4 NADPH > PEPTIDO + 2.8 UTP + 0.504 COA + 12.6 ADP + 1.4 NADP + 11.2 Pi
110	-Inf	Inf	8.476e-07	-Inf	Inf	7.6345e-07	-Inf	Inf	6.5182e-07	-Inf	Inf	8.2705e-07	-Inf	Inf	7.6615e-07	-Inf	Inf	7.118e-07	-Inf	Inf	4.9759e-07	-Inf	Inf	-7.1054e-15	-Inf	Inf	8.0105e-07	3 UDPNAG + 2 RU5P + 2 PEP + 2 C12:0ACP + 2 C12:0-3OHACP + 2 C14:0-3OHACP + 2 S7P + ACA + NH3 + G1P + UTP + 2 CTP + 4 ATP + 9 H2O + 7 H > LPS + 2 ACE + 6 ACP + 4 ADP + 3 UDP + 5 PPi + 2 CMP + 4 Pi + UMP
111	0	Inf	4.2865e-12	0	Inf	1.0859e-13	0	Inf	7.2117e-13	0	Inf	8.5326e-14	0	Inf	1.8568e-15	0	Inf	6.1726e-13	0	Inf	5.6837e-14	0	Inf	0.0001331	0	Inf	2.9689e-15	2 ATP + GLY + GLU + CYS + H > 2 ADP + 2 Pi + GSH
112	-Inf	Inf	4.0359e-12	-Inf	Inf	1.1013e-13	-Inf	Inf	7.9226e-13	-Inf	Inf	-1.1724e-13	-Inf	Inf	1.0658e-14	-Inf	Inf	6.2883e-13	-Inf	Inf	9.5923e-14	-Inf	Inf	0.0001331	-Inf	Inf	-4.9738e-14	2 H2O + GSH > CYS + GLY + GLU + 3 H
113	-Inf	Inf	5.6843e-13	-Inf	Inf	0	-Inf	Inf	0	-Inf	Inf	0	-Inf	Inf	0	-Inf	Inf	0	-Inf	Inf	0	-Inf	Inf	-5.6843e-14	-Inf	Inf	0	H2O2 + 2 GSH > GSSG + 2 H2O
114	-Inf	Inf	6.9159e-07	-Inf	Inf	6.2292e-07	-Inf	Inf	5.3184e-07	-Inf	Inf	6.7481e-07	-Inf	Inf	6.2513e-07	-Inf	Inf	5.8078e-07	-Inf	Inf	4.06e-07	-Inf	Inf	4.5087e-05	-Inf	Inf	6.536e-07	OTR + H + NADPH > RTR + NADP
115	-Inf	Inf	8.5265e-14	-Inf	Inf	-2.8422e-14	-Inf	Inf	0	-Inf	Inf	-2.8422e-14	-Inf	Inf	0	-Inf	Inf	0	-Inf	Inf	-2.8422e-14	-Inf	Inf	-8.5265e-14	-Inf	Inf	0	THF + FORM + ATP > FTHF + Pi + ADP
116	-Inf	Inf	-1.7457e-05	-Inf	Inf	-1.5724e-05	-Inf	Inf	-1.3425e-05	-Inf	Inf	-1.7033e-05	-Inf	Inf	-1.5779e-05	-Inf	Inf	-1.466e-05	-Inf	Inf	-1.0248e-05	-Inf	Inf	2.6432e-11	-Inf	Inf	-1.6498e-05	FTHF + H > MEYTHF + H2O
117	-Inf	Inf	-1.7457e-05	-Inf	Inf	-1.5724e-05	-Inf	Inf	-1.3425e-05	-Inf	Inf	-1.7033e-05	-Inf	Inf	-1.5779e-05	-Inf	Inf	-1.466e-05	-Inf	Inf	-1.0248e-05	-Inf	Inf	2.6347e-11	-Inf	Inf	-1.6498e-05	MEYTHF + NADPH > METHF + NADP
118	-Inf	Inf	1.6761e-07	-Inf	Inf	1.5097e-07	-Inf	Inf	1.289e-07	-Inf	Inf	1.6355e-07	-Inf	Inf	1.5151e-07	-Inf	Inf	1.4076e-07	-Inf	Inf	9.8398e-08	-Inf	Inf	5.6843e-14	-Inf	Inf	1.5841e-07	DHF + NADPH > THF + NADP
119	-Inf	Inf	7.8581e-06	-Inf	Inf	7.078e-06	-Inf	Inf	6.0431e-06	-Inf	Inf	7.6676e-06	-Inf	Inf	7.103e-06	-Inf	Inf	6.5991e-06	-Inf	Inf	4.6132e-06	-Inf	Inf	5.6843e-13	-Inf	Inf	7.4265e-06	METHF + H + NADH > 5MTHF + NAD
120	-Inf	Inf	-4.3169e-06	-Inf	Inf	-3.8883e-06	-Inf	Inf	-3.3197e-06	-Inf	Inf	-4.2122e-06	-Inf	Inf	-3.902e-06	-Inf	Inf	-3.6252e-06	-Inf	Inf	-2.5343e-06	-Inf	Inf	-7.6739e-12	-Inf	Inf	-4.0798e-06	THF + GLY + NADP > METHF + NH3 + CO2 + NADPH
121	-Inf	Inf	1.3358e-12	-Inf	Inf	0	-Inf	Inf	1.9895e-13	-Inf	Inf	0	-Inf	Inf	0	-Inf	Inf	1.7053e-13	-Inf	Inf	2.8422e-14	-Inf	Inf	3.6256e-05	-Inf	Inf	0	ACA + H + NADH > ETH + NAD
122	-Inf	Inf	8.476e-07	-Inf	Inf	7.6345e-07	-Inf	Inf	6.5182e-07	-Inf	Inf	8.2705e-07	-Inf	Inf	7.6615e-07	-Inf	Inf	7.118e-07	-Inf	Inf	4.9759e-07	-Inf	Inf	3.6256e-05	-Inf	Inf	8.0105e-07	ACE + NADH + 2 H > ACA + H2O + NAD
123	-Inf	Inf	2.9843e-06	-Inf	Inf	2.688e-06	-Inf	Inf	2.295e-06	-Inf	Inf	2.9119e-06	-Inf	Inf	2.6975e-06	-Inf	Inf	2.5062e-06	-Inf	Inf	1.752e-06	-Inf	Inf	0.00011866	-Inf	Inf	2.8204e-06	2 H2O2 > O2 + 2 H2O
124	-Inf	Inf	6.9159e-07	-Inf	Inf	6.2292e-07	-Inf	Inf	5.3184e-07	-Inf	Inf	6.7481e-07	-Inf	Inf	6.2513e-07	-Inf	Inf	5.8078e-07	-Inf	Inf	4.06e-07	-Inf	Inf	0	-Inf	Inf	6.536e-07	0.24236 dTTP + 0.25764 dCTP + 0.25764 dGTP + 0.24236 dATP + 1.372 ATP + 2.372 H2O > DNA + PPi + 1.372 ADP + 1.372 Pi + 1.372 H
125	-Inf	Inf	1.1285e-05	-Inf	Inf	1.0165e-05	-Inf	Inf	8.6786e-06	-Inf	Inf	1.1012e-05	-Inf	Inf	1.0201e-05	-Inf	Inf	9.4771e-06	-Inf	Inf	6.6251e-06	-Inf	Inf	8.5265e-13	-Inf	Inf	1.0665e-05	0.24268 UTP + 0.25557 CTP + 0.25972 GTP + 0.64204 ATP + 1.4 H2O > RNA + PPi + 0.4 ADP + 0.4 Pi + 0.4 H
126	-Inf	Inf	0.00030224	-Inf	Inf	0.00027223	-Inf	Inf	0.00023243	-Inf	Inf	0.00029491	-Inf	Inf	0.00027319	-Inf	Inf	0.00025381	-Inf	Inf	0.00017743	-Inf	Inf	2.9132e-11	-Inf	Inf	0.00028563	0.051 ASP + 0.076 GLU + 0.044 SER + 0.018 HIS + 0.093 GLY + 0.047 THR + 0.149 ALA + 0.051 ARG + 0.019 TYR + 0.072 VAL + 0.026 MET + 0.033 PHE + 0.048 ILE + 0.076 LEU + 0.054 LYS + 0.035 PRO + 0.04 ASN + 0.012 TRP + 0.009 CYS + 0.048 GLN + 4.306 ATP + 3.306 H2O > 1 PROT + 4.306 ADP + 4.306 Pi + 3.551 H
127	-Inf	Inf	7.171e-06	-Inf	Inf	6.4591e-06	-Inf	Inf	5.5147e-06	-Inf	Inf	6.9971e-06	-Inf	Inf	6.4819e-06	-Inf	Inf	6.0221e-06	-Inf	Inf	4.2098e-06	-Inf	Inf	9.3792e-13	-Inf	Inf	6.7771e-06	0.10913 PA + 0.71561 PE + 0.17525 PG > LIPID
128	-Inf	Inf	0.00032306	-Inf	Inf	0.00029099	-Inf	Inf	0.00024844	-Inf	Inf	0.00031522	-Inf	Inf	0.00029201	-Inf	Inf	0.0002713	-Inf	Inf	0.00018965	-Inf	Inf	3.1619e-11	-Inf	Inf	0.00030531	0.92501 PROT + 0.02580 LIPID + 0.00297 PEPTIDO + 0.003049 LPS + 0.002488 DNA + 0.040595 RNA + 13.27 ATP + 13.27 H2O > BIOMASS + 13.27 ADP + 13.27 Pi + 13.27 H
129	-Inf	Inf	0.00070507	-Inf	Inf	0	-Inf	Inf	-5.6843e-14	-Inf	Inf	0.00035254	-Inf	Inf	0.00035254	-Inf	Inf	0	-Inf	Inf	2.8422e-14	-Inf	Inf	0	-Inf	Inf	0.00070507	GLC_ext + H_ext > GLC + H
130	-Inf	Inf	0.0022655	-Inf	Inf	0.0024606	-Inf	Inf	0.0027193	-Inf	Inf	0.0023131	-Inf	Inf	0.0024543	-Inf	Inf	0.0025803	-Inf	Inf	0.0023718	-Inf	Inf	0.0026264	-Inf	Inf	0.0021409	CO2 > CO2_ext
131	-Inf	Inf	0.00070956	-Inf	Inf	4.0487e-06	-Inf	Inf	3.4567e-06	-Inf	Inf	0.00035692	-Inf	Inf	0.0003566	-Inf	Inf	3.7748e-06	-Inf	Inf	2.6388e-06	-Inf	Inf	-0.00017471	-Inf	Inf	0.00070932	H > H_ext
132	-Inf	Inf	-0.00046985	-Inf	Inf	-0.00042321	-Inf	Inf	0.00048476	-Inf	Inf	-0.00045846	-Inf	Inf	-1.6597e-06	-Inf	Inf	2.8469e-05	-Inf	Inf	0.00014721	-Inf	Inf	2.2908e-11	-Inf	Inf	-0.00044404	NH3 > NH3_ext
133	-Inf	Inf	0.0021164	-Inf	Inf	0.0023263	-Inf	Inf	0.0021817	-Inf	Inf	0.0021677	-Inf	Inf	0.002108	-Inf	Inf	0.0022436	-Inf	Inf	0.0020728	-Inf	Inf	0.0024155	-0.002	Inf	0.002	O2_ext > O2
134	-Inf	Inf	2.1691e-05	-Inf	Inf	1.9537e-05	-Inf	Inf	1.6681e-05	-Inf	Inf	2.1165e-05	-Inf	Inf	1.9606e-05	-Inf	Inf	1.8215e-05	-Inf	Inf	1.2734e-05	-Inf	Inf	2.3107e-11	-Inf	Inf	2.0499e-05	Pi_ext + H_ext > Pi + H
135	-Inf	Inf	5.2891e-06	-Inf	Inf	4.764e-06	-Inf	Inf	4.0674e-06	-Inf	Inf	5.1609e-06	-Inf	Inf	4.7809e-06	-Inf	Inf	4.4417e-06	-Inf	Inf	3.105e-06	-Inf	Inf	4.2267e-05	-Inf	Inf	4.9986e-06	THS_ext + ATP + H2O > THS + ADP + Pi + H
136	-Inf	Inf	1.7621e-12	-Inf	Inf	2.8422e-14	-Inf	Inf	2.2737e-13	-Inf	Inf	2.8422e-14	-Inf	Inf	-5.6843e-14	-Inf	Inf	1.7053e-13	-Inf	Inf	2.8422e-14	-Inf	Inf	4.5087e-05	-Inf	Inf	1.9895e-12	SO4_ext + ATP + H2O > SO4 + ADP + Pi + H
137	-Inf	Inf	2.2737e-13	-Inf	Inf	2.8422e-14	-Inf	Inf	3.979e-13	-Inf	Inf	-5.6843e-14	-Inf	Inf	-2.8422e-14	-Inf	Inf	2.558e-13	-Inf	Inf	2.8422e-14	-Inf	Inf	0.00012962	-Inf	Inf	2.8422e-14	H2S > HS-_ext + H_ext
138	-Inf	Inf	-7.6739e-13	-Inf	Inf	0	-Inf	Inf	0.00084608	-Inf	Inf	-1.7053e-13	-Inf	Inf	0.00042304	-Inf	Inf	0.00042304	-Inf	Inf	0.00042304	-Inf	Inf	-1.1369e-13	-Inf	Inf	0	GLU_ext + H_ext > GLU + H
139	-Inf	Inf	-7.3896e-13	-Inf	Inf	0	-Inf	Inf	-1.4211e-13	-Inf	Inf	-1.7053e-13	-Inf	Inf	0	-Inf	Inf	-1.9895e-13	-Inf	Inf	2.8422e-14	-Inf	Inf	-1.1369e-13	-Inf	Inf	2.8422e-14	GLN_ext + H_ext > GLN + H
140	-Inf	Inf	-5.4001e-13	-Inf	Inf	2.8422e-14	-Inf	Inf	-1.1369e-13	-Inf	Inf	-2.8422e-14	-Inf	Inf	-2.8422e-14	-Inf	Inf	-8.5265e-14	-Inf	Inf	0	-Inf	Inf	-8.5265e-14	-Inf	Inf	0	PRO_ext + H_ext > PRO + H
141	-Inf	Inf	-8.2423e-13	-Inf	Inf	-2.8422e-14	-Inf	Inf	-1.9895e-13	-Inf	Inf	-1.1369e-13	-Inf	Inf	0	-Inf	Inf	-1.9895e-13	-Inf	Inf	-2.8422e-14	-Inf	Inf	-1.1369e-13	-Inf	Inf	-2.8422e-14	ASP_ext + H_ext > ASP + H
142	-Inf	Inf	-1.0516e-12	-Inf	Inf	0	-Inf	Inf	-1.9895e-13	-Inf	Inf	-5.6843e-14	-Inf	Inf	-2.8422e-14	-Inf	Inf	-2.2737e-13	-Inf	Inf	-2.8422e-14	-Inf	Inf	-5.6843e-14	-Inf	Inf	0	ASN_ext + H_ext > ASN + H
143	-Inf	Inf	-4.2633e-13	-Inf	Inf	0	-Inf	Inf	-8.5265e-14	-Inf	Inf	-2.8422e-14	-Inf	Inf	2.8422e-14	-Inf	Inf	-8.5265e-14	-Inf	Inf	0	-Inf	Inf	-1.1369e-13	-Inf	Inf	5.6843e-14	ARG_ext + H_ext > ARG + H
144	-Inf	Inf	-7.3896e-13	-Inf	Inf	0	-Inf	Inf	-8.5265e-14	-Inf	Inf	-5.6843e-14	-Inf	Inf	-2.8422e-14	-Inf	Inf	-8.5265e-14	-Inf	Inf	0	-Inf	Inf	-5.6843e-14	-Inf	Inf	0	THR_ext + H_ext > THR + H
145	-Inf	Inf	-4.8317e-13	-Inf	Inf	0	-Inf	Inf	-5.6843e-14	-Inf	Inf	-5.6843e-14	-Inf	Inf	0	-Inf	Inf	-1.1369e-13	-Inf	Inf	2.8422e-14	-Inf	Inf	-2.8422e-14	-Inf	Inf	2.8422e-14	LYS_ext + H_ext > LYS + H
146	-Inf	Inf	-3.4106e-13	-Inf	Inf	-2.8422e-14	-Inf	Inf	-5.6843e-14	-Inf	Inf	-1.1369e-13	-Inf	Inf	2.8422e-14	-Inf	Inf	-2.8422e-14	-Inf	Inf	0	-Inf	Inf	-2.8422e-14	-Inf	Inf	0	ILE_ext + H_ext > ILE + H
147	-Inf	Inf	5.6843e-14	-Inf	Inf	-2.8422e-14	-Inf	Inf	-8.5265e-14	-Inf	Inf	-5.6843e-14	-Inf	Inf	2.8422e-14	-Inf	Inf	-5.6843e-14	-Inf	Inf	0	-Inf	Inf	-5.6843e-14	-Inf	Inf	0	MET_ext + H_ext > MET + H
148	-Inf	Inf	-1.08e-12	-Inf	Inf	-2.8422e-14	-Inf	Inf	-1.9895e-13	-Inf	Inf	-1.4211e-13	-Inf	Inf	0	-Inf	Inf	-2.2737e-13	-Inf	Inf	0	-Inf	Inf	0	-Inf	Inf	0	SER_ext + H_ext > SER + H
149	-Inf	Inf	-1.0232e-12	-Inf	Inf	0	-Inf	Inf	-8.5265e-14	-Inf	Inf	-5.6843e-14	-Inf	Inf	-2.8422e-14	-Inf	Inf	-8.5265e-14	-Inf	Inf	-2.8422e-14	-Inf	Inf	-1.1369e-13	-Inf	Inf	0	CYS_ext + H_ext > CYS + H
150	-Inf	Inf	-1.9327e-12	-Inf	Inf	0	-Inf	Inf	-3.1264e-13	-Inf	Inf	-1.7053e-13	-Inf	Inf	2.8422e-14	-Inf	Inf	-3.6948e-13	-Inf	Inf	-5.6843e-14	-Inf	Inf	-1.4211e-13	-Inf	Inf	0	GLY_ext + H_ext > GLY + H
151	-Inf	Inf	-5.9686e-13	-Inf	Inf	-2.8422e-14	-Inf	Inf	-8.5265e-14	-Inf	Inf	-1.1369e-13	-Inf	Inf	-2.8422e-14	-Inf	Inf	-5.6843e-14	-Inf	Inf	2.8422e-14	-Inf	Inf	2.8422e-14	-Inf	Inf	2.8422e-14	VAL_ext + H_ext > VAL + H
152	-Inf	Inf	-6.2528e-13	-Inf	Inf	-2.8422e-14	-Inf	Inf	-5.6843e-14	-Inf	Inf	-8.5265e-14	-Inf	Inf	0	-Inf	Inf	-8.5265e-14	-Inf	Inf	-2.8422e-14	-Inf	Inf	-2.8422e-14	-Inf	Inf	0	LEU_ext + H_ext > LEU + H
153	-Inf	Inf	-1.08e-12	-Inf	Inf	-2.8422e-14	-Inf	Inf	-1.7053e-13	-Inf	Inf	-1.1369e-13	-Inf	Inf	0	-Inf	Inf	-3.1264e-13	-Inf	Inf	-2.8422e-14	-Inf	Inf	-8.5265e-14	-Inf	Inf	-2.8422e-14	ALA_ext + H_ext > ALA + H
154	-Inf	Inf	-5.9686e-13	-Inf	Inf	0	-Inf	Inf	-1.1369e-13	-Inf	Inf	-1.1369e-13	-Inf	Inf	-2.8422e-14	-Inf	Inf	-5.6843e-14	-Inf	Inf	2.8422e-14	-Inf	Inf	0	-Inf	Inf	0	HIS_ext + H_ext > HIS + H
155	-Inf	Inf	-2.558e-13	-Inf	Inf	2.8422e-14	-Inf	Inf	-2.8422e-14	-Inf	Inf	-5.6843e-14	-Inf	Inf	0	-Inf	Inf	-2.8422e-14	-Inf	Inf	0	-Inf	Inf	-2.8422e-13	-Inf	Inf	0	PHE_ext + H_ext > PHE + H
156	-Inf	Inf	-3.1264e-13	-Inf	Inf	0	-Inf	Inf	-5.6843e-14	-Inf	Inf	0	-Inf	Inf	0	-Inf	Inf	-8.5265e-14	-Inf	Inf	-2.8422e-14	-Inf	Inf	8.5265e-14	-Inf	Inf	0	TYR_ext + H_ext > TYR + H
157	-Inf	Inf	-1.7053e-13	-Inf	Inf	0	-Inf	Inf	-1.9895e-13	-Inf	Inf	-2.8422e-14	-Inf	Inf	0	-Inf	Inf	2.8422e-14	-Inf	Inf	0	-Inf	Inf	2.8422e-14	-Inf	Inf	0	TRP_ext + H_ext > TRP + H
158	-Inf	Inf	-1.5348e-12	-Inf	Inf	0.0014101	-Inf	Inf	-1.4211e-13	-Inf	Inf	0.00070507	-Inf	Inf	-2.8422e-14	-Inf	Inf	0.00070507	-Inf	Inf	-5.6843e-14	-Inf	Inf	-8.5265e-14	-Inf	Inf	-5.6843e-14	LAC_ext + H_ext > LAC + H
159	-Inf	Inf	1.3358e-12	-Inf	Inf	0	-Inf	Inf	1.9895e-13	-Inf	Inf	8.5265e-14	-Inf	Inf	0	-Inf	Inf	1.4211e-13	-Inf	Inf	2.8422e-14	-Inf	Inf	3.6256e-05	-Inf	Inf	2.8422e-14	ETH > ETH_ext
160	-Inf	Inf	2.2453e-12	-Inf	Inf	2.8422e-14	-Inf	Inf	3.6948e-13	-Inf	Inf	1.9895e-13	-Inf	Inf	0	-Inf	Inf	3.979e-13	-Inf	Inf	-0.00070507	-Inf	Inf	-0.0013495	-Inf	Inf	0.00011627	ACE + H > ACE_ext + H_ext
161	-Inf	Inf	4.8317e-13	-Inf	Inf	0	-Inf	Inf	8.5265e-14	-Inf	Inf	2.8422e-14	-Inf	Inf	2.8422e-14	-Inf	Inf	5.6843e-14	-Inf	Inf	-2.8422e-14	-Inf	Inf	5.6843e-14	-Inf	Inf	0	PROT > PROT_ext
CO2_ext	-Inf	Inf	0.0022655	-Inf	Inf	0.0024606	-Inf	Inf	0.0027193	-Inf	Inf	0.0023131	-Inf	Inf	0.0024543	-Inf	Inf	0.0025803	-Inf	Inf	0.0023718	-Inf	Inf	0.0026264	-Inf	Inf	0.0021409	rCO2_ext
NH3_ext	-Inf	Inf	-0.00046985	-Inf	Inf	-0.00042321	-Inf	Inf	0.00048476	-Inf	Inf	-0.00045846	-Inf	Inf	-1.6597e-06	-Inf	Inf	2.8469e-05	-Inf	Inf	0.00014721	-Inf	Inf	2.2908e-11	-Inf	Inf	-0.00044404	rNH3_ext
O2_ext	-Inf	Inf	-0.0021164	-Inf	Inf	-0.0023263	-Inf	Inf	-0.0021817	-Inf	Inf	-0.0021677	-Inf	Inf	-0.002108	-Inf	Inf	-0.0022436	-Inf	Inf	-0.0020728	-Inf	Inf	-0.0024155	-Inf	Inf	-0.002	rO2_ext
H2O	-Inf	Inf	0.0033608	-Inf	Inf	0.0034471	-Inf	Inf	0.0018695	-Inf	Inf	0.0033818	-Inf	Inf	0.0025982	-Inf	Inf	0.002654	-Inf	Inf	0.0021687	-Inf	Inf	0.0025479	-Inf	Inf	0.003176	rH2O
BIOMASS	-Inf	Inf	0.00032306	-Inf	Inf	0.00029099	-Inf	Inf	0.00024844	-Inf	Inf	0.00031522	-Inf	Inf	0.00029201	-Inf	Inf	0.0002713	-Inf	Inf	0.00018965	-Inf	Inf	3.1548e-11	-Inf	Inf	0.00030531	rBIOMASS
GLC_ext	-0.00070507	Inf	-0.00070507	0	Inf	1.2655e-15	0	Inf	2.4947e-14	-0.00035254	Inf	-0.00035253	-0.00035254	Inf	-0.00035253	0	Inf	3.3932e-14	0	Inf	6.1599e-21	0	Inf	1.9565e-14	0	Inf	-0.00070507	rGLC_ext
H_ext	-Inf	Inf	-1.7196e-05	-Inf	Inf	-0.0014256	-Inf	Inf	-0.00085931	-Inf	Inf	-0.00072185	-Inf	Inf	-0.00043859	-Inf	Inf	-0.0011426	-Inf	Inf	-0.0011382	-Inf	Inf	-0.0013946	-Inf	Inf	0.00010001	rH_ext
Pi_ext	-Inf	Inf	-2.1691e-05	-Inf	Inf	-1.9537e-05	-Inf	Inf	-1.6681e-05	-Inf	Inf	-2.1165e-05	-Inf	Inf	-1.9606e-05	-Inf	Inf	-1.8215e-05	-Inf	Inf	-1.2734e-05	-Inf	Inf	-2.3135e-11	-Inf	Inf	-2.0499e-05	rPi_ext
THS_ext	-Inf	0	-5.2891e-06	-Inf	0	-4.764e-06	-Inf	0	-4.0674e-06	-Inf	0	-5.1609e-06	-Inf	0	-4.7809e-06	-Inf	0	-4.4417e-06	-Inf	0	-3.105e-06	-Inf	0	-4.2267e-05	-Inf	0	-4.9986e-06	rTHS_ext
SO4_ext	-Inf	0	-2.4727e-12	-Inf	0	-2.8422e-14	-Inf	0	-2.2737e-13	-Inf	0	0	-Inf	0	0	-Inf	0	-1.7053e-13	-Inf	0	-5.6843e-14	-Inf	0	-4.5087e-05	-Inf	0	-2.0179e-12	rSO4_ext
HS-_ext	0	Inf	4.5555e-15	0	Inf	5.696e-15	0	Inf	4.2919e-13	0	Inf	2.7188e-20	0	Inf	8.3612e-22	0	Inf	2.5141e-13	0	Inf	3.8068e-14	0	Inf	0.00012962	0	Inf	4.7496e-16	rHS-_ext
GLU_ext	0	Inf	6.4402e-13	0	Inf	5.305e-15	-0.00084608	Inf	-0.00084608	0	0	7.8622e-14	-0.00042304	Inf	-0.00042304	-0.00042304	Inf	-0.00042304	-0.00042304	Inf	-0.00042304	0	Inf	7.5988e-14	0	Inf	1.1646e-15	rGLU_ext
GLN_ext	0	Inf	7.0573e-13	0	Inf	5.4419e-15	0	Inf	1.4346e-13	0	Inf	8.9391e-14	0	Inf	3.923e-16	0	Inf	1.7281e-13	0	Inf	1.5626e-14	0	Inf	7.3394e-14	0	Inf	1.6028e-15	rGLN_ext
PRO_ext	0	Inf	4.9512e-13	0	Inf	4.8535e-15	0	Inf	8.5099e-14	0	Inf	4.629e-14	0	Inf	2.2726e-16	0	Inf	9.1828e-14	0	Inf	8.6682e-15	0	Inf	8.7989e-14	0	Inf	8.6413e-16	rPRO_ext
ASP_ext	0	Inf	9.6979e-13	0	Inf	7.4831e-15	0	Inf	1.6844e-13	0	Inf	8.4685e-14	0	Inf	4.7152e-16	0	Inf	2.054e-13	0	Inf	2.047e-14	0	Inf	5.5667e-14	0	Inf	1.7599e-15	rASP_ext
ASN_ext	0	Inf	9.7005e-13	0	Inf	7.4849e-15	0	Inf	1.6845e-13	0	Inf	8.4695e-14	0	Inf	4.7159e-16	0	Inf	2.0545e-13	0	Inf	2.0474e-14	0	Inf	5.5669e-14	0	Inf	1.7664e-15	rASN_ext
ARG_ext	0	Inf	3.3257e-13	0	Inf	3.3706e-15	0	Inf	8.4379e-14	0	Inf	6.0014e-14	0	Inf	2.2517e-16	0	Inf	8.9441e-14	0	Inf	8.3907e-15	0	Inf	9.1342e-14	0	Inf	5.3615e-16	rARG_ext
THR_ext	0	Inf	5.8185e-13	0	Inf	5.8127e-15	0	Inf	9.474e-14	0	Inf	3.4124e-14	0	Inf	2.3967e-16	0	Inf	9.501e-14	0	Inf	1.0366e-14	0	Inf	7.4883e-14	0	Inf	1.3003e-15	rTHR_ext
LYS_ext	0	Inf	3.6016e-13	0	Inf	3.8384e-15	0	Inf	6.7555e-14	0	Inf	4.3308e-14	0	Inf	1.8815e-16	0	Inf	7.3799e-14	0	Inf	7.8187e-15	0	Inf	2.3921e-14	0	Inf	9.2472e-16	rLYS_ext
ILE_ext	0	Inf	3.4083e-13	0	Inf	3.7293e-15	0	Inf	6.161e-14	0	Inf	3.7226e-14	0	Inf	1.6915e-16	0	Inf	6.5783e-14	0	Inf	7.0407e-15	0	Inf	2.6757e-14	0	Inf	9.1834e-16	rILE_ext
MET_ext	0	Inf	1.2908e-13	0	Inf	3.6178e-15	0	Inf	5.4511e-14	0	Inf	1.9827e-14	0	Inf	3.4153e-17	0	Inf	5.1059e-14	0	Inf	2.9891e-15	0	Inf	4.7667e-14	0	Inf	3.0079e-15	rMET_ext
SER_ext	0	Inf	1.1459e-12	0	Inf	7.9758e-15	0	Inf	2.0205e-13	0	Inf	1.2692e-13	0	Inf	5.995e-16	0	Inf	2.3465e-13	0	Inf	2.3191e-14	0	Inf	4.7244e-14	0	Inf	1.9568e-15	rSER_ext
CYS_ext	0	Inf	2.0913e-13	0	Inf	5.5692e-15	0	Inf	9.876e-14	0	Inf	4.0908e-14	0	Inf	7.4177e-17	0	Inf	9.3324e-14	0	Inf	1.0148e-15	0	Inf	6.6735e-14	0	Inf	2.3635e-14	rCYS_ext
GLY_ext	0	Inf	2.035e-12	0	Inf	1.5321e-14	0	Inf	3.097e-13	0	Inf	1.4147e-13	0	Inf	8.5073e-16	0	Inf	3.4391e-13	0	Inf	3.4788e-14	0	Inf	1.3498e-13	0	Inf	3.3905e-15	rGLY_ext
VAL_ext	0	Inf	6.4034e-13	0	Inf	6.4804e-15	0	Inf	9.4813e-14	0	Inf	5.8133e-14	0	Inf	2.7772e-16	0	Inf	1.1097e-13	0	Inf	1.1439e-14	0	Inf	1.3024e-14	0	Inf	1.6384e-15	rVAL_ext
LEU_ext	0	Inf	4.7518e-13	0	Inf	4.862e-15	0	Inf	7.989e-14	0	Inf	5.7569e-14	0	Inf	2.3445e-16	0	Inf	9.2175e-14	0	Inf	9.1595e-15	0	Inf	2.2397e-14	0	Inf	1.3836e-15	rLEU_ext
ALA_ext	0	Inf	1.1799e-12	0	Inf	9.3407e-15	0	Inf	2.1901e-13	0	Inf	1.3405e-13	0	Inf	6.075e-16	0	Inf	2.6341e-13	0	Inf	2.5287e-14	0	Inf	4.8342e-14	0	Inf	2.1738e-15	rALA_ext
HIS_ext	0	Inf	5.9686e-13	0	Inf	3.4489e-16	0	Inf	5.3659e-14	0	Inf	5.8852e-14	0	Inf	2.9497e-16	0	Inf	6.8524e-14	0	Inf	4.1154e-15	0	Inf	6.704e-15	0	Inf	9.778e-16	rHIS_ext
PHE_ext	0	Inf	3.4667e-13	0	Inf	2.3506e-15	0	Inf	3.1379e-14	0	Inf	1.997e-14	0	Inf	1.2846e-16	0	Inf	3.3359e-14	0	Inf	3.1327e-15	0	Inf	4.4506e-15	0	Inf	8.5593e-16	rPHE_ext
TYR_ext	0	Inf	3.5958e-13	0	Inf	2.3971e-15	0	Inf	3.3108e-14	0	Inf	2.263e-14	0	Inf	1.3748e-16	0	Inf	3.5701e-14	0	Inf	3.3394e-15	0	Inf	2.9806e-15	0	Inf	8.569e-16	rTYR_ext
TRP_ext	0	Inf	3.3782e-13	0	Inf	4.5755e-16	0	Inf	1.4982e-14	0	Inf	1.321e-14	0	Inf	1.1751e-16	0	Inf	1.9131e-14	0	Inf	3.4848e-16	0	Inf	4.9784e-18	0	Inf	8.029e-16	rTRP_ext
LAC_ext	0	Inf	1.5376e-12	-0.0014101	Inf	-0.0014101	0	Inf	1.605e-13	-0.00070507	Inf	-0.00070507	0	Inf	4.5294e-16	-0.00070507	Inf	-0.00070507	0	Inf	1.975e-14	0	Inf	5.1455e-14	0	Inf	3.2137e-15	rLAC_ext
ETH_ext	0	Inf	1.3438e-12	0	Inf	1.3414e-14	0	Inf	1.6738e-13	0	Inf	5.5768e-14	0	Inf	4.2841e-16	0	Inf	1.7101e-13	0	Inf	9.7942e-15	0	Inf	3.6256e-05	0	Inf	1.2278e-14	rETH_ext
ACE_ext	0	Inf	2.1993e-12	0	Inf	1.7312e-14	0	Inf	3.5642e-13	0	Inf	1.5796e-13	0	Inf	9.0593e-16	0	Inf	4.0244e-13	-0.00070507	Inf	-0.00070507	-0.0014101	Inf	-0.0013495	0	Inf	0.00011627	rACE_ext
PROT_ext	0	Inf	4.1758e-13	0	0	4.3161e-15	0	0	7.1419e-14	0	0	3.5121e-14	0	0	1.8874e-16	0	0	7.1218e-14	0	0	7.5537e-15	0	0	4.9463e-14	0	0	5.2569e-16	rPROT_ext
